# Supplementary material for: Randomization in survival studies: An evaluation method that takes into account selection and chronological bias
Source: PLoS One. 2019 Jun 3;14(6):e0217946. doi: 10.1371/journal.pone.0217946 (PMC6546249; doi:10.1371/journal.pone.0217946)
Supplement: S1 File — This code can be used to perform the sensitivity analysis and generate the box plots from Fig 1. (R) [file pone.0217946.s001.R]

###########################################################
#                 Install randomizeR                      #
###########################################################
install.packages("PathToPackage\\randomizeR_2.0.tar.gz", repos = NULL, type="source")

###########################################################
#                   Load packages                         #
###########################################################
library(randomizeR)
library(ggplot2)
library(colorspace)

###########################################################
#               Simulation settings                       #
###########################################################
noSeq        <- 2500  
cenTime      <- 90    
accrualTime  <- 30  
cenRate      <- 0.02
N            <- c(40, 200)
lambdaC      <- 0.06

###########################################################
#              Randomization procedures                   #
###########################################################
Designs <- c("PBR(8)", "RAR")

###########################################################
#              Exponential endpoint                       #
###########################################################
expP  <- expEndp(lambda = c(lambdaC,lambdaC), accrualTime=accrualTime, cenRate=cenRate, cenTime=cenTime)

###########################################################
#                     Bias settings                       #
###########################################################
Bias <- c("CB-Setting", "SB-Setting")

###########################################################
#             Create data frame for results               #
###########################################################
Results <- data.frame(sampleSize = numeric(), Bias = character(), Design = character(), type1ErrorProb = numeric())

###########################################################
#               Perform bias assessment                   #
###########################################################
set.seed(4905)

for (n in N){
  
  for(design in Designs){ ## Generate randomization sequences
    
    if(design == "PBR(8)"){
      randSeq  <- genSeq( pbrPar(bc = rep(8, n/8)), r = noSeq)
    } else if(design == "RAR"){
      randSeq  <- genSeq( rarPar(N = n), r = noSeq)
    }
    
    for (bias in Bias){ ## Define bias effects
      
      if(bias == "CB-Setting"){
        sBias  <- selBias("CS", 0.05, "exact")
        tt     <- chronBias("linT", -0.6, "exact")
      } else if(bias == "SB-Setting"){
        sBias <- selBias("CS", 0.1, "exact")
        tt    <- chronBias("stepT", saltus = n/2, theta = -0.05, "exact")
      }
      cb     <- combineBias(sBias, tt)
      
      BiasAssessment <- assess(randSeq, cb, endp = expP)
      type1ErrorProb <- BiasAssessment@D$`rejection prob. exact(combined)`
      
      Results <- rbind(Results, data.frame(sampleSize = rep(paste("n = ", n, sep = ""), noSeq), Bias = rep(bias, noSeq),
                                           Design = rep(design, noSeq), type1ErrorProb = type1ErrorProb))
    }
  }
}


###########################################################
#         Boxplot of type I error probabilities           #
###########################################################
no.designs <- length(Designs)
col        <- diverge_hcl(no.designs, alpha=0.6)

boxplot <- 
  ggplot(data = Results, aes(x = Design, y = type1ErrorProb))+
  geom_boxplot(aes(fill = Design), outlier.size = 0.15) +
  stat_summary(fun.y = "mean", geom = "point", shape= 3, size= 1.1, fill="black")+
  scale_fill_manual(values = col)+
  scale_y_continuous(name ="Type I error probability", limits=c(0.049, 0.087))+
  scale_x_discrete(name ="Randomization procedure")+
  theme_bw()+
  facet_grid(Bias ~ sampleSize,  scales = "free") +
  theme(panel.spacing = unit(0.8, "lines")) +
  theme(strip.background = element_rect(fill="gray98", colour="gray70"), panel.border = element_rect(colour="gray70"))+
  guides(fill=FALSE)
boxplot
