# Supplementary material for: Randomization in survival studies: An evaluation method that takes into account selection and chronological bias
Source: PLoS One. 2019 Jun 3;14(6):e0217946. doi: 10.1371/journal.pone.0217946 (PMC6546249; doi:10.1371/journal.pone.0217946)
Supplement: S2 File — This code can be used to generate the results from the case study. (R) [file pone.0217946.s002.R]

###########################################################
#                 Install randomizeR                      #
###########################################################
install.packages("PathToPackage\\randomizeR_2.0.tar.gz", repos = NULL, type="source")

###########################################################
#                   Load packages                         #
###########################################################
library(randomizeR)
library(ggplot2)
library(colorspace)

###########################################################
#                     Study Design                        #
###########################################################
noSeq       <- 7500 
N           <- 64 
cenTime     <- 52
accrualTime <- 18
cenRate     <- 0.0077
HR          <- 0.4003
lambdaC     <- 0.0431
lambdaE     <- 0.0173
treat.effect<- log(HR)

###########################################################
#             Randomization procedures                    #
###########################################################
Designs <- c("BSD(3)", "BSD(7)", "BSD(11)", "CHEN(3,2/3)", "CHEN(7,2/3)", "CHEN(11,2/3)",
             "CR", "EBC(2/3)", "MP(3)", "MP(7)", "MP(11)", "PBR(4)", "PBR(8)", "PBR(16)", "RAR")

###########################################################
#              Exponential endpoint                       #
###########################################################
expP  <- expEndp(lambda = c(lambdaC, lambdaC), accrualTime = accrualTime, cenRate = cenRate, cenTime = cenTime)

###########################################################
#                 Definition of Bias                      #
###########################################################
sBias <- selBias("CS", -treat.effect/5, "exact")     
tt    <- chronBias("logT", treat.effect/8, "exact") 
cb    <- combineBias(sBias, tt)

###########################################################
#             Create data frame for results               #
###########################################################
Results <- data.frame(Design = character(), type1ErrorProb = numeric())

###########################################################
#               Perform bias assessment                   #
###########################################################
set.seed(2732)

for(design in Designs){
  
  ## Generate randomization sequences
  if(design == "BSD(3)"){
    randSeq  <- genSeq(bsdPar(N = N, mti = 3), r = noSeq)
  } else if(design == "BSD(7)"){
    randSeq  <- genSeq(bsdPar(N = N, mti = 7), r = noSeq)
  } else if(design == "BSD(11)"){
    randSeq  <- genSeq(bsdPar(N = N, mti = 11), r = noSeq)
  } else if(design == "CHEN(3,2/3)"){
    randSeq  <- genSeq(chenPar(N = N, mti = 3, p = 2/3), r = noSeq)
  } else if(design == "CHEN(7,2/3)"){
    randSeq  <- genSeq(chenPar(N = N, mti = 7, p = 2/3), r = noSeq)
  } else if(design == "CHEN(11,2/3)"){
    randSeq  <- genSeq(chenPar(N = N, mti = 11, p = 2/3), r = noSeq)
  } else if(design == "CR"){
    randSeq  <- genSeq(crPar(N = N ), r = noSeq)
  } else if(design == "EBC(2/3)"){
    randSeq  <- genSeq(ebcPar(N = N, p = 2/3), r = noSeq)
  } else if(design == "MP(3)"){
    randSeq   <- genSeq(mpPar(N = N, mti = 3), r = noSeq)
  } else if(design == "MP(7)"){
    randSeq   <- genSeq(mpPar(N = N, mti = 7), r = noSeq)
  } else if(design == "MP(11)"){
    randSeq   <- genSeq(mpPar(N = N, mti = 11), r = noSeq)
  } else if(design == "PBR(16)"){
    randSeq  <- genSeq(pbrPar(bc = rep(16, N/16)), r = noSeq)
  } else if(design == "PBR(4)"){
    randSeq  <- genSeq(pbrPar(bc = rep(4, N/4)), r = noSeq)
  } else if(design == "PBR(8)"){
    randSeq  <- genSeq(pbrPar(bc = rep(8, N/8)), r = noSeq)
  } else if(design == "RAR"){
    randSeq  <- genSeq(rarPar(N = N), r = noSeq)
  }

  BiasAssessment <- assess(randSeq, cb, endp = expP)
  type1ErrorProb <- BiasAssessment@D$`rejection prob. exact(combined)`
  
  Results <- rbind(Results, data.frame(Design = rep(design, noSeq), type1ErrorProb = type1ErrorProb))
}
