# Supplementary material for: Randomization in survival studies: An evaluation method that takes into account selection and chronological bias
Source: PLoS One. 2019 Jun 3;14(6):e0217946. doi: 10.1371/journal.pone.0217946 (PMC6546249; doi:10.1371/journal.pone.0217946)
Supplement: S3 File — Source code of the randomizeR package version 2.0. (GZ) [file pone.0217946.s003.gz]

Archive with 235 entries (226 files):
- randomizeR/DESCRIPTION
- randomizeR/NAMESPACE
- randomizeR/NEWS.md
- randomizeR/R
- randomizeR/R/abcdPar.R
- randomizeR/R/abcdSeq.R
- randomizeR/R/assess.R
- randomizeR/R/bbcdPar.R
- randomizeR/R/bbcdSeq.R
- randomizeR/R/bias.R
- randomizeR/R/bsdPar.R
- randomizeR/R/bsdSeq.R
- randomizeR/R/chenPar.R
- randomizeR/R/chenSeq.R
- randomizeR/R/chronBias.R
- randomizeR/R/chronBiasStepT.R
- randomizeR/R/combinedBias.R
- randomizeR/R/compare.R
- randomizeR/R/corGuess.R
- randomizeR/R/crPar.R
- randomizeR/R/crSeq.R
- randomizeR/R/createParam.R
- randomizeR/R/derFunc.R
- randomizeR/R/derringerLs.R
- randomizeR/R/derringerRs.R
- randomizeR/R/derringerTs.R
- randomizeR/R/desFunc.R
- randomizeR/R/desScores.R
- randomizeR/R/desirability.R
- randomizeR/R/doublyF.R
- randomizeR/R/doublyT.R
- randomizeR/R/ebcPar.R
- randomizeR/R/ebcSeq.R
- randomizeR/R/endpoint.R
- randomizeR/R/evaluate.R
- randomizeR/R/expEndp.R
- randomizeR/R/gbcdPar.R
- randomizeR/R/gbcdSeq.R
- randomizeR/R/getDesFunc.R
- randomizeR/R/getDesign.R
- randomizeR/R/getExpectation.R
- randomizeR/R/getStat.R
- randomizeR/R/hadaPar.R
- randomizeR/R/hadaSeq.R
- randomizeR/R/imbalance.R
- randomizeR/R/issue.R
- randomizeR/R/logRankDistribution.R
- randomizeR/R/mpPar.R
- randomizeR/R/mpSeq.R
- randomizeR/R/normEndp.R
- randomizeR/R/pbrPar.R
- randomizeR/R/pbrSeq.R
- randomizeR/R/power.R
- randomizeR/R/probUnDes.R
- randomizeR/R/randPar.R
- randomizeR/R/randSeq.R
- randomizeR/R/randomBlockSeq.R
- randomizeR/R/randomizeROverview.R
- randomizeR/R/randomizeRPackage.R
- randomizeR/R/rarPar.R
- randomizeR/R/rarSeq.R
- randomizeR/R/rpbrPar.R
- randomizeR/R/rpbrSeq.R
- randomizeR/R/rtbdPar.R
- randomizeR/R/rtbdSeq.R
- randomizeR/R/saveAssess.R
- randomizeR/R/saveRand.R
- randomizeR/R/selBias.R
- randomizeR/R/survEndp.R
- randomizeR/R/tbdPar.R
- randomizeR/R/tbdSeq.R
- randomizeR/R/testDec.R
- randomizeR/R/udPar.R
- randomizeR/R/udSeq.R
- randomizeR/R/util.R
- randomizeR/README.md
- randomizeR/build
- randomizeR/build/vignette.rds
- randomizeR/inst
- randomizeR/inst/doc
- randomizeR/inst/doc/article.R
- randomizeR/inst/doc/article.Rnw
- randomizeR/inst/doc/article.pdf
- randomizeR/inst/doc/comparison-example.R
- randomizeR/inst/doc/comparison-example.Rnw
- randomizeR/inst/doc/comparison-example.pdf
- randomizeR/inst/doc/desirability-example.R
- randomizeR/inst/doc/desirability-example.Rnw
- randomizeR/inst/doc/desirability-example.pdf
- randomizeR/inst/doc/randomizeR-refCard.Rnw
- randomizeR/inst/doc/randomizeR-refCard.pdf
- randomizeR/man
- randomizeR/man/K.Rd
- randomizeR/man/N.Rd
- randomizeR/man/TV.Rd
- randomizeR/man/a.Rd
- randomizeR/man/abcdPar.Rd
- randomizeR/man/abcdRand.Rd
- randomizeR/man/assess.Rd
- randomizeR/man/bbcdPar.Rd
- randomizeR/man/bbcdRand.Rd
- randomizeR/man/blocks.Rd
- randomizeR/man/bsdPar.Rd
- randomizeR/man/bsdRand.Rd
- randomizeR/man/cash-assessment-method.Rd
- randomizeR/man/cash-comparison-method.Rd
- randomizeR/man/cash-derFunc-method.Rd
- randomizeR/man/cash-desFunc-method.Rd
- randomizeR/man/cash-desScores-method.Rd
- randomizeR/man/cash-endpoint-method.Rd
- randomizeR/man/cash-evaluation-method.Rd
- randomizeR/man/cash-issue-method.Rd
- randomizeR/man/cash-probUnDesirable-method.Rd
- randomizeR/man/cash-randPar-method.Rd
- randomizeR/man/cash-randSeq-method.Rd
- randomizeR/man/chenPar.Rd
- randomizeR/man/chenRand.Rd
- randomizeR/man/chronBias.Rd
- randomizeR/man/coin.Rd
- randomizeR/man/combineBias.Rd
- randomizeR/man/compare.Rd
- randomizeR/man/corGuess.Rd
- randomizeR/man/crPar.Rd
- randomizeR/man/createParam.Rd
- randomizeR/man/createSeq.Rd
- randomizeR/man/derFunc-class.Rd
- randomizeR/man/derFunc.Rd
- randomizeR/man/desirability.Rd
- randomizeR/man/doublyF_opt.Rd
- randomizeR/man/doublyF_value.Rd
- randomizeR/man/doublyF_values.Rd
- randomizeR/man/doublyT.Rd
- randomizeR/man/doublyTValues.Rd
- randomizeR/man/ebcPar.Rd
- randomizeR/man/evaluate.Rd
- randomizeR/man/expEndp.Rd
- randomizeR/man/gbcdPar.Rd
- randomizeR/man/gbcdRand.Rd
- randomizeR/man/genNcps.Rd
- randomizeR/man/generateAllSequences.Rd
- randomizeR/man/generateRandomSequences.Rd
- randomizeR/man/getCorGuesses.Rd
- randomizeR/man/getDesFunc.Rd
- randomizeR/man/getDesScores.Rd
- randomizeR/man/getDesign.Rd
- randomizeR/man/getExpectation.Rd
- randomizeR/man/getProbabilities.Rd
- randomizeR/man/getRandomizationList.Rd
- randomizeR/man/getbiasCS1.Rd
- randomizeR/man/getbiasCS2.Rd
- randomizeR/man/hadaPar.Rd
- randomizeR/man/hasAllGroups.Rd
- randomizeR/man/hatMatrix.Rd
- randomizeR/man/imbal.Rd
- randomizeR/man/issue.Rd
- randomizeR/man/lambda.Rd
- randomizeR/man/lambda1.Rd
- randomizeR/man/lambda2.Rd
- randomizeR/man/logRankDecSim.Rd
- randomizeR/man/logRankRejectionProb.Rd
- randomizeR/man/makeBiasedExpectation.Rd
- randomizeR/man/makeDesignMatrix.Rd
- randomizeR/man/method.Rd
- randomizeR/man/mpPar.Rd
- randomizeR/man/mti.Rd
- randomizeR/man/mu.Rd
- randomizeR/man/normEndp.Rd
- randomizeR/man/overview.Rd
- randomizeR/man/pbrPar.Rd
- randomizeR/man/plot.Rd
- randomizeR/man/plotDes.Rd
- randomizeR/man/plotEv.Rd
- randomizeR/man/plotSeq.Rd
- randomizeR/man/probUnDes.Rd
- randomizeR/man/randBlocks.Rd
- randomizeR/man/randPar-class.Rd
- randomizeR/man/randPar.Rd
- randomizeR/man/randSeq-class.Rd
- randomizeR/man/randomizeR-package.Rd
- randomizeR/man/rarPar.Rd
- randomizeR/man/ratio.Rd
- randomizeR/man/rho.Rd
- randomizeR/man/rpbrPar.Rd
- randomizeR/man/rtbdPar.Rd
- randomizeR/man/saveAssess.Rd
- randomizeR/man/saveRand.Rd
- randomizeR/man/seed.Rd
- randomizeR/man/selBias.Rd
- randomizeR/man/setPower.Rd
- randomizeR/man/sigma.Rd
- randomizeR/man/summary.Rd
- randomizeR/man/survEndp.Rd
- randomizeR/man/tbdPar.Rd
- randomizeR/man/type.Rd
- randomizeR/man/udPar.Rd
- randomizeR/tests
- randomizeR/tests/testthat
- randomizeR/tests/testthat.R
- randomizeR/tests/testthat/OnlyOnce
- randomizeR/tests/testthat/OnlyOnce/test_chronBiasSimVsExact.R
- randomizeR/tests/testthat/OnlyOnce/test_empiricalVsTheoreticalFrequency.R
- randomizeR/tests/testthat/OnlyOnce/test_ratio.R
- randomizeR/tests/testthat/OnlyOnce/test_selBiasSimVsExact.R
- randomizeR/tests/testthat/examples.r
- randomizeR/tests/testthat/execute_testsOnlyOnce.R
- randomizeR/tests/testthat/test_Assessment.R
- randomizeR/tests/testthat/test_balanceAtTheEnd.R
- randomizeR/tests/testthat/test_balanceWithinBlocks.R
- randomizeR/tests/testthat/test_balanceWithinBlocksK3.R
- randomizeR/tests/testthat/test_biasClass.R
- randomizeR/tests/testthat/test_combineBias.R
- randomizeR/tests/testthat/test_comparison.R
- randomizeR/tests/testthat/test_derFunc.R
- randomizeR/tests/testthat/test_endpoint.R
- randomizeR/tests/testthat/test_evaluate.R
- randomizeR/tests/testthat/test_getDesScores.R
- randomizeR/tests/testthat/test_getExpectation.R
- randomizeR/tests/testthat/test_imbalance.R
- randomizeR/tests/testthat/test_lengthOfSequences.R
- randomizeR/tests/testthat/test_mti.R
- randomizeR/tests/testthat/test_nrOfSequences.R
- randomizeR/tests/testthat/test_nrOfSequencesK3.R
- randomizeR/tests/testthat/test_probUnDes.R
- randomizeR/tests/testthat/test_seedGenSeq.R
- randomizeR/tests/testthat/test_seedGenSeqK3.R
- randomizeR/tests/testthat/test_sequenceProbability.R
- randomizeR/vignettes
- randomizeR/vignettes/Sweave.sty
- randomizeR/vignettes/article.Rnw
- randomizeR/vignettes/comparison-example.Rnw
- randomizeR/vignettes/desirability-example.Rnw
- randomizeR/vignettes/desirabilityIndex-example-blx.bib
- randomizeR/vignettes/randomizeR-refCard.Rnw
- randomizeR/vignettes/references.bib
- randomizeR/vignettes/vignette.bib
