# Supplementary material for: Randomization in survival studies: An evaluation method that takes into account selection and chronological bias
Source: PLoS One. 2019 Jun 3;14(6):e0217946. doi: 10.1371/journal.pone.0217946 (PMC6546249; doi:10.1371/journal.pone.0217946)
Supplement: S3 File — Source code of the randomizeR package version 2.0. (GZ) [file pone.0217946.s003.gz › randomizeR/DESCRIPTION]

Package: randomizeR
Title: Randomization for Clinical Trials
Version: 2.0
Date: 2018-10-01
Authors@R: c(
    person(given="David", family="Schindler", email="dschindler@ukaachen.de", role="aut"),
    person(given="Diane", family="Uschner", email="duschner@ukaachen.de", role=c("aut")),
    person(given="Martin", family="Manolov", email="martin.manolov@rwth-aachen.de", role="ctb"),
	person(given="Marcia Viviane", family="Rueckbeil", email="mrueckbeil@ukaachen.de", role =c("ctb","cre")),
	person(given="Thi Mui", family="Pham", email="thi.mui.pham@rwth-aachen.de", role="ctb"),
	person(given="Ralf-Dieter", family="Hilgers", email="rhilgers@ukaachen.de", role=c("aut","ths")),
	person(given="Nicole", family="Heussen", email="nheussen@ukaachen.de", role=c("aut","ths"))
    )
Description: This tool enables the user to choose a randomization procedure
    based on sound scientific criteria. It comprises the generation of
    randomization sequences as well the assessment of randomization procedures
    based on carefully selected criteria. Furthermore, 'randomizeR' provides a
    function for the comparison of randomization procedures.
Depends: R (>= 3.5.0), methods, ggplot2, plotrix, survival
License: GPL (>=3)
LazyData: true
Collate: 'getDesign.R' 'randPar.R' 'abcdPar.R' 'randSeq.R' 'abcdSeq.R'
        'survEndp.R' 'getExpectation.R' 'expEndp.R' 'normEndp.R'
        'endpoint.R' 'util.R' 'getStat.R' 'power.R' 'imbalance.R'
        'corGuess.R' 'logRankDistribution.R' 'doublyF.R' 'testDec.R'
        'doublyT.R' 'chronBias.R' 'selBias.R' 'bias.R' 'issue.R'
        'assess.R' 'bbcdPar.R' 'bbcdSeq.R' 'ebcPar.R' 'bsdPar.R'
        'bsdSeq.R' 'chenPar.R' 'chenSeq.R' 'chronBiasStepT.R'
        'combinedBias.R' 'compare.R' 'crPar.R' 'crSeq.R'
        'createParam.R' 'derFunc.R' 'desFunc.R' 'getDesFunc.R'
        'derringerLs.R' 'derringerRs.R' 'derringerTs.R' 'desScores.R'
        'desirability.R' 'ebcSeq.R' 'evaluate.R' 'gbcdPar.R'
        'gbcdSeq.R' 'hadaPar.R' 'hadaSeq.R' 'mpPar.R' 'mpSeq.R'
        'pbrPar.R' 'pbrSeq.R' 'probUnDes.R' 'rtbdSeq.R' 'rpbrSeq.R'
        'randomBlockSeq.R' 'randomizeROverview.R' 'randomizeRPackage.R'
        'rarPar.R' 'rarSeq.R' 'rpbrPar.R' 'tbdPar.R' 'rtbdPar.R'
        'saveAssess.R' 'saveRand.R' 'tbdSeq.R' 'udPar.R' 'udSeq.R'
Suggests: testthat, knitr
VignetteBuilder: knitr
RoxygenNote: 6.1.0.9000
NeedsCompilation: no
Packaged: 2019-05-24 12:33:43 UTC; Marcia
Author: David Schindler [aut],
  Diane Uschner [aut],
  Martin Manolov [ctb],
  Marcia Viviane Rueckbeil [ctb, cre],
  Thi Mui Pham [ctb],
  Ralf-Dieter Hilgers [aut, ths],
  Nicole Heussen [aut, ths]
Maintainer: Marcia Viviane Rueckbeil <mrueckbeil@ukaachen.de>
