# Supplementary material for: Randomization in survival studies: An evaluation method that takes into account selection and chronological bias
Source: PLoS One. 2019 Jun 3;14(6):e0217946. doi: 10.1371/journal.pone.0217946 (PMC6546249; doi:10.1371/journal.pone.0217946)
Supplement: S3 File — Source code of the randomizeR package version 2.0. (GZ) [file pone.0217946.s003.gz › randomizeR/NAMESPACE]

# Generated by roxygen2: do not edit by hand

export(K)
export(N)
export(TV)
export(a)
export(abcdPar)
export(abcdRand)
export(assess)
export(bbcdPar)
export(bbcdRand)
export(blocks)
export(bsdPar)
export(bsdRand)
export(chenPar)
export(chenRand)
export(chronBias)
export(coin)
export(combineBias)
export(compare)
export(corGuess)
export(crPar)
export(createParam)
export(createSeq)
export(derFunc)
export(ebcPar)
export(evaluate)
export(expEndp)
export(gbcdPar)
export(gbcdRand)
export(genSeq)
export(getAllSeq)
export(getCorGuesses)
export(getDesFunc)
export(getDesScores)
export(getDesign)
export(getExpectation)
export(getProb)
export(getRandList)
export(hadaPar)
export(imbal)
export(method)
export(mpPar)
export(mti)
export(normEndp)
export(pbrPar)
export(plot)
export(plotDes)
export(plotEv)
export(plotSeq)
export(probUnDes)
export(randBlocks)
export(rarPar)
export(ratio)
export(rho)
export(rpbrPar)
export(rtbdPar)
export(saveAssess)
export(saveRand)
export(selBias)
export(setPower)
export(summary)
export(survEndp)
export(tbdPar)
export(type)
export(udPar)
import(ggplot2)
import(methods)
import(plotrix)
import(survival)
importFrom(grDevices,col2rgb)
importFrom(grDevices,rainbow)
importFrom(graphics,abline)
importFrom(graphics,axis)
importFrom(graphics,box)
importFrom(graphics,legend)
importFrom(graphics,lines)
importFrom(graphics,plot.new)
importFrom(graphics,plot.window)
importFrom(graphics,title)
importFrom(stats,anova)
importFrom(stats,dexp)
importFrom(stats,dpois)
importFrom(stats,integrate)
importFrom(stats,lm)
importFrom(stats,pbeta)
importFrom(stats,pchisq)
importFrom(stats,pexp)
importFrom(stats,pnorm)
importFrom(stats,pt)
importFrom(stats,punif)
importFrom(stats,qexp)
importFrom(stats,qf)
importFrom(stats,qnorm)
importFrom(stats,qpois)
importFrom(stats,qt)
importFrom(stats,rbinom)
importFrom(stats,rexp)
importFrom(stats,rnorm)
importFrom(stats,runif)
importFrom(stats,t.test)
importFrom(utils,capture.output)
importFrom(utils,packageVersion)
importFrom(utils,sessionInfo)
importFrom(utils,write.table)
