# Supplementary material for: Randomization in survival studies: An evaluation method that takes into account selection and chronological bias
Source: PLoS One. 2019 Jun 3;14(6):e0217946. doi: 10.1371/journal.pone.0217946 (PMC6546249; doi:10.1371/journal.pone.0217946)
Supplement: S3 File — Source code of the randomizeR package version 2.0. (GZ) [file pone.0217946.s003.gz › randomizeR/R/desFunc.R]

#' @include derFunc.R
# @include derringerLs.R
# @include derringerRs.R
# @include derringerTs.R

NULL
###############################################
# --------------------------------------------#
# Class desFunc                               #
# --------------------------------------------#
###############################################

# --------------------------------------------
# Class definition for desFunc
# --------------------------------------------

# desFunc class
# 
# @name desFunc
setClassUnion("desFunc", c("derFunc"))

# --------------------------------------------
# Accesssor functions for desFunc
# --------------------------------------------

#' Method defining the $ operator for the desFunc class
#' 
#' @inheritParams overview
setMethod("$", "desFunc",
          function(x, name) slot(x, name))
