# Supplementary material for: Randomization in survival studies: An evaluation method that takes into account selection and chronological bias
Source: PLoS One. 2019 Jun 3;14(6):e0217946. doi: 10.1371/journal.pone.0217946 (PMC6546249; doi:10.1371/journal.pone.0217946)
Supplement: S3 File — Source code of the randomizeR package version 2.0. (GZ) [file pone.0217946.s003.gz › randomizeR/R/getDesFunc.R]

#' @include derFunc.R
#' @include desFunc.R
NULL
# --------------------------------------------
# Generic function for Desirability Functions
# --------------------------------------------

#' Type of Desirability function
#' 
#' Generates a \code{character} vector which specifies the used desirability function and
#' its parameters
#' 
#' @param obj object of the class \code{desFunc}.
#'
#' @name getDesFunc
NULL


#' @rdname getDesFunc
#' 
#' @export
setGeneric("getDesFunc", function(obj) standardGeneric("getDesFunc"))
