# Supplementary material for: Randomization in survival studies: An evaluation method that takes into account selection and chronological bias
Source: PLoS One. 2019 Jun 3;14(6):e0217946. doi: 10.1371/journal.pone.0217946 (PMC6546249; doi:10.1371/journal.pone.0217946)
Supplement: S3 File — Source code of the randomizeR package version 2.0. (GZ) [file pone.0217946.s003.gz › randomizeR/R/getDesign.R]

# --------------------------------------------
# Generic function for the Design
# --------------------------------------------

#' Design of a randomization procedure
#' 
#' Generates a \code{character} vector which specifies the used randomization method
#' 
#' @param obj object of the class \code{randSeq} or \code{randPar}.
#'
#' @name getDesign
NULL


#' @rdname getDesign
#' 
#' @export
setGeneric("getDesign", function(obj) standardGeneric("getDesign"))
