# Supplementary material for: Randomization in survival studies: An evaluation method that takes into account selection and chronological bias
Source: PLoS One. 2019 Jun 3;14(6):e0217946. doi: 10.1371/journal.pone.0217946 (PMC6546249; doi:10.1371/journal.pone.0217946)
Supplement: S3 File — Source code of the randomizeR package version 2.0. (GZ) [file pone.0217946.s003.gz › randomizeR/inst/doc/comparison-example.R]

## ----eval=F--------------------------------------------------------------
#  install.packages("randomizeR")

## ----message=F-----------------------------------------------------------
library(randomizeR)

## ----cor-guess-----------------------------------------------------------
cg <- corGuess("CS")
cg

## ----further, eval=FALSE-------------------------------------------------
#  ?issues

## ----rar-----------------------------------------------------------------
rar <- rarPar(24)
rar

## ----pbr-----------------------------------------------------------------
bc <- rep(4, 24/4)
pbr <- pbrPar(bc)
pbr

## ----bsd-----------------------------------------------------------------
bsd <- bsdPar(24, 2)
bsd

## ----ra, eval=FALSE------------------------------------------------------
#  ?randPar

## ----sequences, results=F------------------------------------------------
rarS <- genSeq(rar, r = 1000, seed = 123)
pbrS <- genSeq(pbr, r = 1000, seed = 124)
bsdS <- genSeq(bsd, r = 1000, seed = 125)

## ------------------------------------------------------------------------
bsdS

## ----results='hide'------------------------------------------------------
getRandList(bsdS)

## ------------------------------------------------------------------------
C <- compare(cg, rarS, pbrS, bsdS)
C

## ----plot-comp,eval=F----------------------------------------------------
#  plot(C)

## ----echo=F--------------------------------------------------------------
plot(C)
