# Supplementary material for: Randomization in survival studies: An evaluation method that takes into account selection and chronological bias
Source: PLoS One. 2019 Jun 3;14(6):e0217946. doi: 10.1371/journal.pone.0217946 (PMC6546249; doi:10.1371/journal.pone.0217946)
Supplement: S3 File — Source code of the randomizeR package version 2.0. (GZ) [file pone.0217946.s003.gz › randomizeR/inst/doc/comparison-example.Rnw]

\documentclass{article}

%\VignetteEngine{knitr::knitr}
%\VignetteIndexEntry{Comparing randomizaton procedures}

\usepackage[backend=bibtex,style=alphabetic,citestyle=authoryear]{biblatex}
\bibliography{vignette}

\begin{document}

\author{Diane Uschner}
\title{Tutorial: comparing randomization procedures with \texttt{randomizeR}.}
\maketitle


\section{Introduction}
\texttt{randomizeR} is a user-friendly package that allows the user to assess and compare
randomization procedures according to issues. This tutorial focuses on the
comparison of randomization procedures.

To install \texttt{randomizeR} from CRAN, run
<<eval=F>>=
install.packages("randomizeR")
@
in your R command line.

\section{Main working example}

Assume we are in the planning stage of a two-armed clinical trial with $N=24$ 
patients. Assume further that we want to choose a randomization procedure such
that the potential for selection bias is minimized. \texttt{randomizeR} can 
help us choose a suitable randomization procedure by comparing various randomization
procedures subject to their susceptibility to selection bias. In order to use
the functionality provided by \texttt{randomizeR}, we have to load it into
the library:
<<message=F>>=
library(randomizeR)
@

\cite{Blackwell1957} proposed the expected proportion of correct 
guesses as a measure for the susceptibility to selection bias. They also 
showed that the "`convergence strategy"' is optimal if the randomization procedure
forces terminal balance.
\texttt{randomizeR} represents the expected proportion of correct guesses
with convergence strategy ("`CS"') as follows:

<<cor-guess>>=
cg <- corGuess("CS")
cg
@

Because we want to reuse this representation of the correct guesses,
we assigned it to the variable \texttt{cg}. \texttt{randomizeR} supports five
different criteria (aka. \texttt{issues}) for the comparison of randomization 
procedures. The help page
<<further, eval=FALSE>>=
?issues
@
provides an overview over all implemented criteria.

Now assume that we are interested in a comparison between the Permuted Block
Randomization with block length four (PBR(4)), Random Allocation Rule (RAR) and the 
Big Stick Design with imbalance tolerance two (BSD(2)). (see \cite{rosenbergerlachin2002})
Again, we can represent 
these randomization procedures in \texttt{randomizeR} easily. Starting with RAR, 
we get
<<rar>>=
rar <- rarPar(24)
rar
@

For PBR(4), we need to define the \textit{block constellation} \texttt{bc}, i.e. the sequence of
blocks that are forced to be balanced; and then pass it to \texttt{pbrPar}.
<<pbr>>=
bc <- rep(4, 24/4)
pbr <- pbrPar(bc)
pbr
@

BSD(2) depends on the total sample size and the maximum tolerated imbalance:
<<bsd>>=
bsd <- bsdPar(24, 2)
bsd
@

The objects \texttt{rar}, \texttt{pbr} and \texttt{bsd} now represent the randomization
procedures RAR, PBR(4) and BSD(2) for $N=24$ and we can use them in our calculations.
If you are interested in more randomzation procedures, you can similarly 
choose any of the ten randomization procedures supported by \texttt{randomizeR}.
The help page
<<ra, eval=FALSE>>=
?randPar
@
provides an overview over all randomization procedures implemented.

\texttt{randomizeR} pursues a sequence based approach. That means that the 
randomization procedures are compared based on the randomization sequences they 
produce along with their probability of occurrence. Naturally, the sampling 
algorithms of \texttt{randomizeR} implement the randomization procedures such
that the theoretical probabilities of occurence equal the sampled relative 
frequencies. 

For the comparison of \texttt{rar}, \texttt{pbr} and \texttt{bsd} we thus need
to generate sequences. This is fairly easy in \texttt{randomizeR}

<<sequences, results=F>>=
rarS <- genSeq(rar, r = 1000, seed = 123)
pbrS <- genSeq(pbr, r = 1000, seed = 124)
bsdS <- genSeq(bsd, r = 1000, seed = 125)
@

The resulting objects include 1000 random sequences from $x$ for $x \in$ 
\{\texttt{rar}, \texttt{pbr}, \texttt{bsd}\}, along with the information
of the randomization procedure.

<<>>=
bsdS
@
That way the information about how the sequences have been generated can never
get lost. The sequences themselves can be accessed via 

<<results='hide'>>=
getRandList(bsdS)
@

Now we are ready to actually compare the randomization procedures. This is easy,
because we can recycle all the objects that we have generated already.
In \texttt{randomizeR}, we simply call \texttt{compare} and pass all the arguments
to it:

<<>>=
C <- compare(cg, rarS, pbrS, bsdS)
C
@
The first argument must be an \texttt{issue}, and the following arguments must
be of class \texttt{randSeq}, i.e. representations of randomization sequences.

From the table we can see that the maximum extent for selection bias is equal
for RAR and PBR, while it is slightly lower for BSD. Concerning the mean, RAR 
and BSD keep nearly the same level. The minimum however is higher for RAR, indicating
that all RAR sequences have inflated type-I-error probability in case a selection
bias is present.
%
To make things even more accessible, \texttt{randomizeR} provides a function
for visualizing this comparison:

<<plot-comp,eval=F>>=
plot(C)
@

\begin{figure}%
<<echo=F>>=
<<plot-comp>>
@
\caption{Comparison of randomization procedures}%
\label{fig1:comp-cg}%
\end{figure}

Figure \ref{fig1:comp-cg} shows the result of this call. 
The target value of the expected proportion of correct guesses is 0.5. 
Figure \ref{fig1:comp-cg} shows that BSD manages to keep this target value for some
sequences, and extends to approximately the same maximal value as RAR. PBR attains
a higher extent of selection bias, yielding it inferior to BSD and RAR. It can 
thus be concluded that BSD manages selection bias best of the three investigated 
procedures.

\section{Conclusion}
\texttt{randomizeR} makes the comparison of different randomization procedures 
according to one criterion easy. Furthermore, it comes with an extensive number 
of randomization procedures and incorporates all relevant demands on 
randomization procedures. The user can thus choose a tailored randomization 
procedure on a scientifically sound basis.


\printbibliography

\end{document}
