# Supplementary material for: Randomization in survival studies: An evaluation method that takes into account selection and chronological bias
Source: PLoS One. 2019 Jun 3;14(6):e0217946. doi: 10.1371/journal.pone.0217946 (PMC6546249; doi:10.1371/journal.pone.0217946)
Supplement: S3 File — Source code of the randomizeR package version 2.0. (GZ) [file pone.0217946.s003.gz › randomizeR/man/abcdPar.Rd]

% Generated by roxygen2: do not edit by hand
% Please edit documentation in R/abcdPar.R
\name{abcdPar}
\alias{abcdPar}
\title{Representing Accelerated Biased Coin Design}
\usage{
abcdPar(N, a, groups = LETTERS[1:2])
}
\arguments{
\item{N}{integer for the total sample size of the trial.}

\item{a}{nonnegative parameter which controls the degree of randomness: 
For decreasing \code{a} the allocations become deterministic, while for increasing
\code{a} the randomization procedure tends to complete randomization.}

\item{groups}{character vector of labels for the different treatments.}
}
\value{
\code{S4} object of the class \code{abcdPar}.
}
\description{
Represents the randomization procedure Accelerated Biased Coin Design.
}
\details{
This is a class of 'biased coins' where the probability of selecting the under-represented
treatment is dependent from the absolute difference between the two treatment allocations
up to the current step.
}
\references{
A. B. Antognini and A. Giovagnoli (2004) A new 'biased coin design' for the sequential 
allocation of two treatments.
\emph{Journal of the Royal Statistical Society. Series C (Applied Statistics)}
\strong{53}, No. 4, 651-664
}
\seealso{
Other randomization procedures: \code{\link{bbcdPar}},
  \code{\link{bsdPar}}, \code{\link{chenPar}},
  \code{\link{crPar}}, \code{\link{createParam}},
  \code{\link{ebcPar}}, \code{\link{gbcdPar}},
  \code{\link{hadaPar}}, \code{\link{mpPar}},
  \code{\link{pbrPar}}, \code{\link{rarPar}},
  \code{\link{rpbrPar}}, \code{\link{rtbdPar}},
  \code{\link{tbdPar}}, \code{\link{udPar}}
}
\concept{randomization procedures}
