# Supplementary material for: Randomization in survival studies: An evaluation method that takes into account selection and chronological bias
Source: PLoS One. 2019 Jun 3;14(6):e0217946. doi: 10.1371/journal.pone.0217946 (PMC6546249; doi:10.1371/journal.pone.0217946)
Supplement: S3 File — Source code of the randomizeR package version 2.0. (GZ) [file pone.0217946.s003.gz › randomizeR/man/abcdRand.Rd]

% Generated by roxygen2: do not edit by hand
% Please edit documentation in R/abcdPar.R
\name{abcdRand}
\alias{abcdRand}
\title{Sampling algorithm for abcd}
\usage{
abcdRand(N, a, K = 2)
}
\arguments{
\item{N}{integer for the total sample size of the trial.}

\item{a}{nonnegative parameter which controls the degree of randomness: 
For decreasing \code{a} the allocations become deterministic, while for increasing
\code{a} the randomization procedure tends to complete randomization.}

\item{K}{number of treatment groups (e.g. K=2 if we compare one experimental
against one control treatment).}
}
\value{
A vector with the allocation sequence for a clinical trial. 
It will contain a zero (resp. 1) at position \code{i}, when patient \code{i}
is allocated to treatment A (resp. B).
}
\description{
Sampling algorithm for abcd
}
\references{
A. B. Antognini and A. Giovagnoli (2004) A new 'biased coin design' for the sequential 
allocation of two treatments.
\emph{Journal of the Royal Statistical Society. Series C (Applied Statistics)}
\strong{53}, No. 4, 651-664
}
