# Supplementary material for: Randomization in survival studies: An evaluation method that takes into account selection and chronological bias
Source: PLoS One. 2019 Jun 3;14(6):e0217946. doi: 10.1371/journal.pone.0217946 (PMC6546249; doi:10.1371/journal.pone.0217946)
Supplement: S3 File — Source code of the randomizeR package version 2.0. (GZ) [file pone.0217946.s003.gz › randomizeR/man/bbcdPar.Rd]

% Generated by roxygen2: do not edit by hand
% Please edit documentation in R/bbcdPar.R
\name{bbcdPar}
\alias{bbcdPar}
\title{Representing Bayesian Biased Coin Design}
\usage{
bbcdPar(N, a, groups = LETTERS[1:2])
}
\arguments{
\item{N}{integer for the total sample size of the trial.}

\item{a}{nonnegative parameter which controls the degree of randomness: 
For decreasing \code{a} the allocations become deterministic, while for increasing
\code{a} the randomization procedure tends to complete randomization.}

\item{groups}{character vector of labels for the different treatments.}
}
\value{
\code{S4} object of the class \code{bbcdPar}.
}
\description{
Represents the randomization procedure Bayesian Biased Coin Design.
}
\details{
Extension of Efron's biased coin design.
}
\references{
A. B. Antognini and Maroussa Zagoraiou (2014) Balance and randomness in sequential
clinical trials: the dominant biased coin design.
\emph{Pharmaceutical Statistics}
\strong{13(2)}, 119-127
}
\seealso{
Other randomization procedures: \code{\link{abcdPar}},
  \code{\link{bsdPar}}, \code{\link{chenPar}},
  \code{\link{crPar}}, \code{\link{createParam}},
  \code{\link{ebcPar}}, \code{\link{gbcdPar}},
  \code{\link{hadaPar}}, \code{\link{mpPar}},
  \code{\link{pbrPar}}, \code{\link{rarPar}},
  \code{\link{rpbrPar}}, \code{\link{rtbdPar}},
  \code{\link{tbdPar}}, \code{\link{udPar}}
}
\concept{randomization procedures}
