# Supplementary material for: Randomization in survival studies: An evaluation method that takes into account selection and chronological bias
Source: PLoS One. 2019 Jun 3;14(6):e0217946. doi: 10.1371/journal.pone.0217946 (PMC6546249; doi:10.1371/journal.pone.0217946)
Supplement: S3 File — Source code of the randomizeR package version 2.0. (GZ) [file pone.0217946.s003.gz › randomizeR/man/cash-probUnDesirable-method.Rd]

% Generated by roxygen2: do not edit by hand
% Please edit documentation in R/probUnDes.R
\docType{methods}
\name{$,probUnDesirable-method}
\alias{$,probUnDesirable-method}
\title{Method defining the $ operator for the probUnDesirable class}
\usage{
\S4method{$}{probUnDesirable}(x, name)
}
\arguments{
\item{x}{a variable \code{x}.}

\item{name}{name of a variable.}
}
\description{
Method defining the $ operator for the probUnDesirable class
}
