# Supplementary material for: Randomization in survival studies: An evaluation method that takes into account selection and chronological bias
Source: PLoS One. 2019 Jun 3;14(6):e0217946. doi: 10.1371/journal.pone.0217946 (PMC6546249; doi:10.1371/journal.pone.0217946)
Supplement: S3 File — Source code of the randomizeR package version 2.0. (GZ) [file pone.0217946.s003.gz › randomizeR/man/chronBias.Rd]

% Generated by roxygen2: do not edit by hand
% Please edit documentation in R/chronBias.R
\name{chronBias}
\alias{chronBias}
\title{Representing chronological bias}
\usage{
chronBias(type, theta, method, saltus, alpha = 0.05)
}
\arguments{
\item{type}{character string, should be one of "\code{linT}", "\code{logT}", or "\code{stepT}", 
see Details.}

\item{theta}{factor of the time trend for further details see \code{type}.}

\item{method}{character string, should be one of \code{"sim"} or \code{"exact"}, see Description.}

\item{saltus}{integer or \code{missing} specifying the patient index (i.e. position)
of the step in case of step time trend.}

\item{alpha}{significance level}
}
\value{
\code{S4} object of class \code{chronBias}, a formal representation of the
issue of chronological bias in a clinical trial.
}
\description{
Represents the issue of chronological bias in a clinical trial.
}
\details{
Chronological bias can be an issue in the design of a clinical trial. The 
\code{chronBias} function is a constructor function
for an S4 object of the class \code{chronBias} representing the issue of
chronological bias, s.a. time trends, in a clinical trial. It supports two possible modes,
\code{method="sim"} and \code{method="exact"}, and three different types of trend. 

If \code{method="sim"}, the object represents the simulated type-I-error rate given 
 the level \code{alpha}, the selection effect \code{eta} and the biasing 
 strategy \code{type}. When calling \code{assess} for a \code{chronBias} object 
 with \code{method="sim"}, one test decision is computed for each sequence of
\code{randSeq}. The type-I-error rate (power) is the proportion of falsely
(correctly) rejected null hypotheses.

If \code{method="exact"}, the object represents the exact type-I-error proabability 
 given the level \code{alpha}, the selection effect \code{eta} and the 
 biasing strategy \code{type}. When calling \code{assess} for a \code{chronBias} 
 object with \code{method="exact"}, the \emph{p}-value of each randomization
 sequence is computed. For normal endpoints and two treatment groups these p-values 
 are exact values which can be calculated from the sum of the corresponding quantiles 
 of the doubly noncentral t-distribution. For more than two treatment groups, exact 
 p-values are computed using a doubly noncentral F distribution. For exponential 
 endpoints the p-values are obtained using an approximation formula. 

\subsection{Types of chronological bias}{
\describe{
	 \item{\code{type = "linT"}}{
   Represents linear time trend. Linear time trend means that the time trend function of the patients,
   i.e. expected response for normal endpoints, increases evenly by \code{theta/(N-1)} with 
   every patient included in the study, until reaching \code{theta} after \code{N} patients.
   Linear time trend may occur as a result of gradually relaxing in- or exlusion criteria 
   throughout the trial.
   It can be represented by the formula: 
   \deqn{f(i) = (i-1)/(N-1) \theta}{f(i) = (i-1)/(N-1) \theta}
  }
	 \item{\code{type = "logT"}}{
   Represents logarithmic time trend. Logarithmic time trend means that the time trend function of 
   the patients, i.e. expected response for normal endpoints, increases logarithmically in the 
   patient index by \code{theta/log(N)} with every patient included in the study, until reaching 
   \code{theta} after \code{N} patients. Logarithmic time trend may occur as a result of a learning 
   curve, i.e. in a surgical trial. 
   It can be represented by the formula: 
   \deqn{\log(i)/\log(N) \theta}{f(i) = log(i)/log(N) \theta}
  }
	 \item{\code{type = "stepT"}}{
   Represents step trend. Step trend means that the expected response of the patients increases
   by \code{theta} after a given point (\code{"saltus"}) in the allocation process.
   Step trend may occur if a new device is used after the point \eqn{c} = \code{"saltus"}, or if 
   the medical personal changes after this point.
   Step time trend can be represented by the formula:
  \deqn{f(i) = 1_{c < i \leq N} \theta}{f(i) = 1_{c < i \le N} \theta}
  }
}
}
}
\references{
G. K. Rosenkranz (2011) The impact of randomization on the analysis of
clinical trials. \emph{Statistics in Medicine}, \strong{30}, 3475-87. 

M. Tamm and R.-D. Hilgers (2014) Chronological bias in randomized clinical 
trials under different types of unobserved time trends. 
\emph{Methods of Information in Medicine}, \strong{53}, 501-10.
}
\seealso{
Other issues: \code{\link{combineBias}},
  \code{\link{corGuess}}, \code{\link{imbal}},
  \code{\link{issue}}, \code{\link{selBias}},
  \code{\link{setPower}}
}
\concept{issues}
