# Supplementary material for: Randomization in survival studies: An evaluation method that takes into account selection and chronological bias
Source: PLoS One. 2019 Jun 3;14(6):e0217946. doi: 10.1371/journal.pone.0217946 (PMC6546249; doi:10.1371/journal.pone.0217946)
Supplement: S3 File — Source code of the randomizeR package version 2.0. (GZ) [file pone.0217946.s003.gz › randomizeR/man/coin.Rd]

% Generated by roxygen2: do not edit by hand
% Please edit documentation in R/randPar.R
\name{coin}
\alias{coin}
\title{Function returning the coin slot of an S4 object}
\usage{
coin(obj)
}
\arguments{
\item{obj}{object extending class randPar or randSeq}
}
\description{
Function returning the coin slot of an S4 object
}
