# Supplementary material for: Randomization in survival studies: An evaluation method that takes into account selection and chronological bias
Source: PLoS One. 2019 Jun 3;14(6):e0217946. doi: 10.1371/journal.pone.0217946 (PMC6546249; doi:10.1371/journal.pone.0217946)
Supplement: S3 File — Source code of the randomizeR package version 2.0. (GZ) [file pone.0217946.s003.gz › randomizeR/man/combineBias.Rd]

% Generated by roxygen2: do not edit by hand
% Please edit documentation in R/combinedBias.R
\name{combineBias}
\alias{combineBias}
\title{Combined bias criterion}
\usage{
combineBias(selBias, chronBias)
}
\arguments{
\item{selBias}{object of class \code{selBias}}

\item{chronBias}{object of class \code{chronBias}}
}
\description{
This class combines a \code{selBias} object and a \code{chronBias} object
to a new object. In the analysis within the new object the 
two types of bias are treated as additive effect for normal endpoints
and as multiplicative effect for exponential endpoints.
}
\examples{
chronBias <- chronBias(type="linT", theta=1, method="sim")
selBias <- selBias(type="CS", eta=1, method="sim")
combineBias(selBias, chronBias)

}
\seealso{
Other issues: \code{\link{chronBias}},
  \code{\link{corGuess}}, \code{\link{imbal}},
  \code{\link{issue}}, \code{\link{selBias}},
  \code{\link{setPower}}
}
\concept{issues}
