# Supplementary material for: Randomization in survival studies: An evaluation method that takes into account selection and chronological bias
Source: PLoS One. 2019 Jun 3;14(6):e0217946. doi: 10.1371/journal.pone.0217946 (PMC6546249; doi:10.1371/journal.pone.0217946)
Supplement: S3 File — Source code of the randomizeR package version 2.0. (GZ) [file pone.0217946.s003.gz › randomizeR/man/createParam.Rd]

% Generated by roxygen2: do not edit by hand
% Please edit documentation in R/createParam.R
\name{createParam}
\alias{createParam}
\title{Representing any randomization procedure}
\usage{
createParam(method, N, mti, bc, rb, p, ini, add, filledBlock)
}
\arguments{
\item{method}{method that is used to generate the (random) allocation
sequence. It can take values \code{PBR}, \code{RAR}, \code{HAD}, \code{PWR},
\code{EBC}, \code{BSD}, \code{CR}, \code{TBD}, \code{UD}, and \code{MP}.}

\item{N}{integer for the total sample size of the trial.}

\item{mti}{maximum tolerated imbalance in patient numbers during the trial.}

\item{bc}{vector which contains the lengths \code{k_1,...,k_l} of each block. 
This means that the vector \code{bc} will have one entry for each block.}

\item{rb}{block lengths of the blocks that can be selected equiprobable at random.}

\item{p}{success probability of the biased coin (e.g. in Efron's Biased Coin
Design).}

\item{ini}{integer representing the initial urn composition.}

\item{add}{integer representing the number of balls that are added to the
urn in each step.}

\item{filledBlock}{\code{logical} whether the last block should be filled or not.}
}
\value{
S4object of the corresponding randomization procedure class.
}
\description{
Represents any randomization procedure for a two-armed clinical trial.
}
\details{
Dending on the input of the user, \code{createParam} creates an object
representing a randomization procedures for a two-armed clinical trial
(see also \code{\link{randPar}}).
}
\seealso{
Other randomization procedures: \code{\link{abcdPar}},
  \code{\link{bbcdPar}}, \code{\link{bsdPar}},
  \code{\link{chenPar}}, \code{\link{crPar}},
  \code{\link{ebcPar}}, \code{\link{gbcdPar}},
  \code{\link{hadaPar}}, \code{\link{mpPar}},
  \code{\link{pbrPar}}, \code{\link{rarPar}},
  \code{\link{rpbrPar}}, \code{\link{rtbdPar}},
  \code{\link{tbdPar}}, \code{\link{udPar}}
}
\concept{randomization procedures}
