# Supplementary material for: Randomization in survival studies: An evaluation method that takes into account selection and chronological bias
Source: PLoS One. 2019 Jun 3;14(6):e0217946. doi: 10.1371/journal.pone.0217946 (PMC6546249; doi:10.1371/journal.pone.0217946)
Supplement: S3 File — Source code of the randomizeR package version 2.0. (GZ) [file pone.0217946.s003.gz › randomizeR/man/createSeq.Rd]

% Generated by roxygen2: do not edit by hand
% Please edit documentation in R/createParam.R
\name{createSeq}
\alias{createSeq}
\title{Query to create a randomization sequence of a particular randomization procedure}
\usage{
createSeq(file)
}
\arguments{
\item{file}{A connection, or a character string naming the file to write to.}
}
\value{
an object \code{Param}, which is available
}
\description{
This function is a query to create an corresponding randomization sequence
for a two-armed clinical trial. If
\code{file} is defined, the generated sequence is automatically saved to the
corresponding path.
}
