# Supplementary material for: Randomization in survival studies: An evaluation method that takes into account selection and chronological bias
Source: PLoS One. 2019 Jun 3;14(6):e0217946. doi: 10.1371/journal.pone.0217946 (PMC6546249; doi:10.1371/journal.pone.0217946)
Supplement: S3 File — Source code of the randomizeR package version 2.0. (GZ) [file pone.0217946.s003.gz › randomizeR/man/derFunc.Rd]

% Generated by roxygen2: do not edit by hand
% Please edit documentation in R/derFunc.R
\name{derFunc}
\alias{derFunc}
\title{Representing Derringer-Suich desirability functions}
\usage{
derFunc(TV, SLs, b)
}
\arguments{
\item{TV}{numeric specifying the optimal desired value called the target value.}

\item{SLs}{numeric vector of length at most 2 specifying the lower and/or upper 
specified border.}

\item{b}{numeric vector of length at most 2 specifying the weight(s) for the punishment of}
}
\value{
\code{S4} object of class \code{derFunc}, a formal representation of desirability 
functions introduced by Derringer and Suich.
}
\description{
Represents the Derringer-Suich desirability approach.
}
\details{
derFunc represents the framework for left, right and two-sided desirability functions 
introduced by Derringer and Suich (1980). For all three different kinds of desirability
functions the parameter \code{TV} must be specified. If the parameter \code{SLs} has 
length 1, either the left- or right-sided desirability function is created depending
from whether the value is smaller (left-sided) or greater (right-sided) than the target 
value. By specifying \code{SLs} as a vector of length 2 a two-sided  desirability 
function is created where the lower specified border is determined as the smaller value 
of \code{SLs} and thus the upper specified border is determined as the greater value. 
If there are no values specified for the weights, then they are automatically set to 1 
(linear loss). \cr
}
\examples{
# Create an object of a left-sided desirability function
dLeft <- derFunc(0.5, 0.3, 2)
# Create an object of a right-sided desirability function
dRight <- derFunc(0.5, 0.8, 1)
# Create an object of a two-sided desirability function
dLR <- derFunc(0.5, c(0.3, 0.9), c(3, 1))

}
\references{
Derringer, G., and Suich, R., (1980) Simultaneous Optimization of Several Response 
Variables. \emph{Journal of Quality Technology}, \strong{12}, 214-219.
}
\seealso{
Other desirability topics: \code{\link{evaluate}},
  \code{\link{getDesScores}}, \code{\link{plotDes}},
  \code{\link{plotEv}}, \code{\link{probUnDes}}
}
\concept{desirability topics}
