# Supplementary material for: Randomization in survival studies: An evaluation method that takes into account selection and chronological bias
Source: PLoS One. 2019 Jun 3;14(6):e0217946. doi: 10.1371/journal.pone.0217946 (PMC6546249; doi:10.1371/journal.pone.0217946)
Supplement: S3 File — Source code of the randomizeR package version 2.0. (GZ) [file pone.0217946.s003.gz › randomizeR/man/desirability.Rd]

% Generated by roxygen2: do not edit by hand
% Please edit documentation in R/desirability.R
\name{desirability}
\alias{desirability}
\title{Desirability functions within the scope of clinical trials}
\description{
Illustrates the interplay between functions related to desirability indices.
}
\details{
Currently, \code{randomizeR} encompasses the class of desirability functions introduced
by Derringer and Suich (1980) and corresponding functions to evaluate and compare 
randomization sequences which have been assessed on the basis of desirability indices 
of specific issues:
\itemize{
\item \strong{\link{derFunc}}
   represents the class of desirability functions according to Derringer-Suich (1980).
\item \strong{\link{getDesScores}}
   can be applied to an object of class \code{assessment} together with prespecified
   desirability functions to compare the behaviour of randomization sequences (on a 
   common scale [0,1]).
\item \strong{\link{plotDes}}
   plots a \code{desScores} object on a radar chart. 
\item \strong{\link{evaluate}}
   performs a comparison of sequences from different randomization sequences on the 
   basis of object of the class \code{desScores}.
\item \strong{\link{plotEv}}
   plots an \code{evaluation} object on a radar chart. 
\item \strong{\link{probUnDes}}
   computes the proability of undesired randomization sequences with respect to 
   certain issues and desirability functions.
}
}
\examples{
# Suppose we would like to perform a comparison of sequences from different 
# randomization procedures with the help of desirability functions:

issue1 <- corGuess("CS")
issue2 <- chronBias(type = "linT", theta = 1/4, method = "exact")
RAR <- getAllSeq(rarPar(4))
BSD <- getAllSeq(bsdPar(4, mti = 2))
A1 <- assess(RAR, issue1, issue2, endp = normEndp(c(0,0), c(1,1)))
A2 <- assess(BSD, issue1, issue2, endp = normEndp(c(0,0), c(1,1)))

d1 <- derFunc(TV = 0.5, 0.75, 2)
d2 <- derFunc(0.05, c(0, 0.1), c(1, 1))

# By applying the \\code{getDesScores} function to the assessment output together 
# with the specified desirability functions the behaviour of randomization sequences 
# is evaluated and scaled to [0,1]:
DesScore <- getDesScores(A1, d1, d2, weights = c(5/6, 1/6))
DesScore2 <- getDesScores(A2, d1, d2, weights = c(5/6, 1/6))

# Plotting the desScores objects:
plotDes(DesScore, quantiles = TRUE)
plotDes(DesScore2, quantiles = TRUE)

# Summarizing the results of getDesScore with respect to the statistic "mean":
evaluate(DesScore, DesScore2)

# Plotting the evaluation objects allows a visualized comparison:
plotEv(evaluate(DesScore, DesScore2))

# Which randomzation procedure produces more undesired randomization sequences 
# with respect to certain issues and desirability functions?
probUnDes(DesScore)
probUnDes(DesScore2)

}
