# Supplementary material for: Randomization in survival studies: An evaluation method that takes into account selection and chronological bias
Source: PLoS One. 2019 Jun 3;14(6):e0217946. doi: 10.1371/journal.pone.0217946 (PMC6546249; doi:10.1371/journal.pone.0217946)
Supplement: S3 File — Source code of the randomizeR package version 2.0. (GZ) [file pone.0217946.s003.gz › randomizeR/man/doublyF_value.Rd]

% Generated by roxygen2: do not edit by hand
% Please edit documentation in R/doublyF.R
\name{doublyF_value}
\alias{doublyF_value}
\title{Rejection probability for one sequence in the presence of selection bias}
\usage{
doublyF_value(R, bias, endp)
}
\arguments{
\item{R}{object of type randSeq representing the randomization procedure}

\item{bias}{selection or chronological bias object, containing eta(or theta) and alpha}

\item{endp}{endpoint object, containing mu and sigma}
}
\value{
data frame containing the non centrality parameters, the degrees of
freedom, the \code{1-alpha} quantile corresponding to the central f distribution and
a numeric value for probability of false rejection of the null 
hypothesis of no difference in the presence of selection bias.
}
\description{
Rejection probability for one sequence in the presence of selection bias
}
