# Supplementary material for: Randomization in survival studies: An evaluation method that takes into account selection and chronological bias
Source: PLoS One. 2019 Jun 3;14(6):e0217946. doi: 10.1371/journal.pone.0217946 (PMC6546249; doi:10.1371/journal.pone.0217946)
Supplement: S3 File — Source code of the randomizeR package version 2.0. (GZ) [file pone.0217946.s003.gz › randomizeR/man/doublyT.Rd]

% Generated by roxygen2: do not edit by hand
% Please edit documentation in R/doublyT.R
\name{doublyT}
\alias{doublyT}
\title{Approximation of the distribution function of the doubly noncentral t-distribution}
\usage{
doublyT(x, df, lambda1, lambda2, lb = 0, ub)
}
\arguments{
\item{x}{a variable \code{x}.}

\item{df}{degrees of freedom (i.a. \code{N-2}).}

\item{lambda1}{the first non-centrality parameter of the doubly noncentral t-distribution.}

\item{lambda2}{the second non-centrality parameter of the doubly noncentral t-distribution.}

\item{lb}{lower bound for the starting value of the poisson distribution.}

\item{ub}{upper bound for the last value of the poisson distribution.}
}
\value{
Distribution value of the doubly noncentral t-distribution at \code{x}.
}
\description{
Computes the value of the distribution function of the doubly noncentral t-distribution at \code{x}.
}
