# Supplementary material for: Randomization in survival studies: An evaluation method that takes into account selection and chronological bias
Source: PLoS One. 2019 Jun 3;14(6):e0217946. doi: 10.1371/journal.pone.0217946 (PMC6546249; doi:10.1371/journal.pone.0217946)
Supplement: S3 File — Source code of the randomizeR package version 2.0. (GZ) [file pone.0217946.s003.gz › randomizeR/man/expEndp.Rd]

% Generated by roxygen2: do not edit by hand
% Please edit documentation in R/expEndp.R
\name{expEndp}
\alias{expEndp}
\title{Representation of exponentially distributed endpoints}
\usage{
expEndp(lambda, cenRate = min(lambda) * 10^{     -5 }, accrualTime = 0,
  cenTime = qexp(1 - 10^{     -5 }, rate = min(lambda)))
}
\arguments{
\item{lambda}{vector of the exponential rate parameters in each treatment group.}

\item{cenRate}{exponential censoring rate in a survival study.}

\item{accrualTime}{duration of the accrual period in a survival study.}

\item{cenTime}{total duration of a survival study (maximum length of followup).}
}
\description{
Represents exponentially distributed endpoints in clinical trials.
}
\details{
The \code{expEnd} function is a constructor function
for an S4 object of the class \code{expEnd} representing 
an exponentially distributed endpoint in a clinical trial.
In conjunction with the assess function, exponential endpoints
admit the calculation of the 'exact' type-I-error probability and power
using an approximation formula.
}
\seealso{
Compute exact or simulated type-I-error: \code{\link{assess}}.

Other endopoint types: \code{\link{normEndp}},
  \code{\link{survEndp}}
}
\concept{endopoint types}
