# Supplementary material for: Randomization in survival studies: An evaluation method that takes into account selection and chronological bias
Source: PLoS One. 2019 Jun 3;14(6):e0217946. doi: 10.1371/journal.pone.0217946 (PMC6546249; doi:10.1371/journal.pone.0217946)
Supplement: S3 File — Source code of the randomizeR package version 2.0. (GZ) [file pone.0217946.s003.gz › randomizeR/man/gbcdPar.Rd]

% Generated by roxygen2: do not edit by hand
% Please edit documentation in R/gbcdPar.R
\name{gbcdPar}
\alias{gbcdPar}
\title{Representing Generalized Biased Coin Design}
\usage{
gbcdPar(N, rho, groups = LETTERS[1:2])
}
\arguments{
\item{N}{integer for the total sample size of the trial.}

\item{rho}{nonnegative parameter which my be adjusted according to how strongly it is 
desired to balance the experiment. If \code{rho = 1}, we have Wei's urn design with
\code{alpha = 0}. If \code{rho = 0}, we have complete randomization.}

\item{groups}{character vector of labels for the different treatments.}
}
\value{
\code{S4} object of the class \code{gbcdPar}.
}
\description{
Represents the randomization procedure Generalized Biased Coin Design.
}
\details{
Generalization of Wei's urn and Efron's biased coin design.
}
\references{
R. L. Smith (1984) Sequential treatment allocation using biased coin designs. 
\emph{Journal of the Royal Statistical Society B},
\strong{46}, 519-543. \cr
W. F. Rosenberger and J. M. Lachin (2002) Randomization in Clinical Trials. \emph{Wiley},
64-65
}
\seealso{
Other randomization procedures: \code{\link{abcdPar}},
  \code{\link{bbcdPar}}, \code{\link{bsdPar}},
  \code{\link{chenPar}}, \code{\link{crPar}},
  \code{\link{createParam}}, \code{\link{ebcPar}},
  \code{\link{hadaPar}}, \code{\link{mpPar}},
  \code{\link{pbrPar}}, \code{\link{rarPar}},
  \code{\link{rpbrPar}}, \code{\link{rtbdPar}},
  \code{\link{tbdPar}}, \code{\link{udPar}}
}
\concept{randomization procedures}
