# Supplementary material for: Randomization in survival studies: An evaluation method that takes into account selection and chronological bias
Source: PLoS One. 2019 Jun 3;14(6):e0217946. doi: 10.1371/journal.pone.0217946 (PMC6546249; doi:10.1371/journal.pone.0217946)
Supplement: S3 File — Source code of the randomizeR package version 2.0. (GZ) [file pone.0217946.s003.gz › randomizeR/man/genNcps.Rd]

% Generated by roxygen2: do not edit by hand
% Please edit documentation in R/doublyT.R
\name{genNcps}
\alias{genNcps}
\title{Calculation of the NCPs of each randomization sequence for the doubly noncentral t-distribution}
\usage{
genNcps(randSeq, bias, endp)
}
\arguments{
\item{randSeq}{object of the class randSeq.}

\item{bias}{object of the class bias.}

\item{endp}{object of the class endpoint.}
}
\value{
matrix containing the noncentrality parameters delta and lambda of all randomization sequences.
}
\description{
Computes the noncentraility parameters delta and lambda for the doubly noncentral t-distribution of each randomization sequence.
}
