# Supplementary material for: Randomization in survival studies: An evaluation method that takes into account selection and chronological bias
Source: PLoS One. 2019 Jun 3;14(6):e0217946. doi: 10.1371/journal.pone.0217946 (PMC6546249; doi:10.1371/journal.pone.0217946)
Supplement: S3 File — Source code of the randomizeR package version 2.0. (GZ) [file pone.0217946.s003.gz › randomizeR/man/generateAllSequences.Rd]

% Generated by roxygen2: do not edit by hand
% Please edit documentation in R/randPar.R, R/abcdPar.R, R/bbcdPar.R,
%   R/ebcPar.R, R/bsdPar.R, R/chenPar.R, R/crPar.R, R/gbcdPar.R, R/hadaPar.R,
%   R/mpPar.R, R/pbrPar.R, R/rarPar.R, R/tbdPar.R, R/udPar.R
\docType{methods}
\name{generateAllSequences}
\alias{generateAllSequences}
\alias{getAllSeq}
\alias{getAllSeq,abcdPar-method}
\alias{getAllSeq,bbcdPar-method}
\alias{getAllSeq,ebcPar-method}
\alias{getAllSeq,bsdPar-method}
\alias{getAllSeq,chenPar-method}
\alias{getAllSeq,crPar-method}
\alias{getAllSeq,gbcdPar-method}
\alias{getAllSeq,hadaPar-method}
\alias{getAllSeq,mpPar-method}
\alias{getAllSeq,pbrPar-method}
\alias{getAllSeq,rarPar-method}
\alias{getAllSeq,tbdPar-method}
\alias{getAllSeq,udPar-method}
\title{Complete set of randomization sequences}
\usage{
getAllSeq(obj)

\S4method{getAllSeq}{abcdPar}(obj)

\S4method{getAllSeq}{bbcdPar}(obj)

\S4method{getAllSeq}{ebcPar}(obj)

\S4method{getAllSeq}{bsdPar}(obj)

\S4method{getAllSeq}{chenPar}(obj)

\S4method{getAllSeq}{crPar}(obj)

\S4method{getAllSeq}{gbcdPar}(obj)

\S4method{getAllSeq}{hadaPar}(obj)

\S4method{getAllSeq}{mpPar}(obj)

\S4method{getAllSeq}{pbrPar}(obj)

\S4method{getAllSeq}{rarPar}(obj)

\S4method{getAllSeq}{tbdPar}(obj)

\S4method{getAllSeq}{udPar}(obj)
}
\arguments{
\item{obj}{object specifying the randomization procedure, see \code{\link{randPar}} 
or \code{\link{createParam}}.}
}
\value{
An object inheriting from \linkS4class{randSeq}, representing the set 
of randomization sequences for the given parameters.
The output consists of the parameters used for the generation of the 
randomization sequences (see \code{\link{createParam}}) and the matrix \code{M}
that stores the randomization sequences in its rows.
}
\description{
Computes all randomization sequences for the given randomization procedure, 
and stores them in an object along with the parameters belonging to the 
randomization procedure.
}
\details{
\code{getAllSeq} is a generic function which dispatches different 
methods depending on the type of input. The set of sequences of a procedure 
is computed by enumerating all possible sequences and eliminating those that
are not possible in the randomization procedure specified by \code{obj}. The 
parameters of the randomization procedure are saved along with the sequences
to ensure reproducibility of the results.
}
\examples{
# CR
myPar <- crPar(6)
getAllSeq(myPar)

# EBC
myPar <- ebcPar(6, 0.667)
getAllSeq(myPar)

# BSD
myPar <- bsdPar(6, 2)
getAllSeq(myPar)

# PBR
myPar <- pbrPar(c(4, 2))
getAllSeq(myPar)

# RAR
myPar <- rarPar(8)
getAllSeq(myPar)

# MP 
myPar <- mpPar(8, 2)
getAllSeq(myPar)

# HAD
myPar <- hadaPar(8)
getAllSeq(myPar)

# TBD
myPar <- tbdPar(8)
getAllSeq(myPar)

# GBCD
myPar <- gbcdPar(8, 2)
getAllSeq(myPar)

# ABCD
myPar <- abcdPar(8, 3)
getAllSeq(myPar)

# BBCD
myPar <- bbcdPar(8, 5)
getAllSeq(myPar)

# CHEN
myPar <- chenPar(8, 2, 0.667)
getAllSeq(myPar)

}
\seealso{
\code{\link{createParam}}
}
