# Supplementary material for: Randomization in survival studies: An evaluation method that takes into account selection and chronological bias
Source: PLoS One. 2019 Jun 3;14(6):e0217946. doi: 10.1371/journal.pone.0217946 (PMC6546249; doi:10.1371/journal.pone.0217946)
Supplement: S3 File — Source code of the randomizeR package version 2.0. (GZ) [file pone.0217946.s003.gz › randomizeR/man/getDesFunc.Rd]

% Generated by roxygen2: do not edit by hand
% Please edit documentation in R/getDesFunc.R, R/derringerLs.R, R/derringerRs.R,
%   R/derringerTs.R
\docType{methods}
\name{getDesFunc}
\alias{getDesFunc}
\alias{getDesFunc,derringerLs-method}
\alias{getDesFunc,derringerRs-method}
\alias{getDesFunc,derringerTs-method}
\title{Type of Desirability function}
\usage{
getDesFunc(obj)

\S4method{getDesFunc}{derringerLs}(obj)

\S4method{getDesFunc}{derringerRs}(obj)

\S4method{getDesFunc}{derringerTs}(obj)
}
\arguments{
\item{obj}{object of the class \code{desFunc}.}
}
\description{
Generates a \code{character} vector which specifies the used desirability function and
its parameters
}
