# Supplementary material for: Randomization in survival studies: An evaluation method that takes into account selection and chronological bias
Source: PLoS One. 2019 Jun 3;14(6):e0217946. doi: 10.1371/journal.pone.0217946 (PMC6546249; doi:10.1371/journal.pone.0217946)
Supplement: S3 File — Source code of the randomizeR package version 2.0. (GZ) [file pone.0217946.s003.gz › randomizeR/man/getRandomizationList.Rd]

% Generated by roxygen2: do not edit by hand
% Please edit documentation in R/randSeq.R
\name{getRandomizationList}
\alias{getRandomizationList}
\alias{getRandList}
\title{Accessor function for the randomization list}
\usage{
getRandList(obj)
}
\arguments{
\item{obj}{object specifying the randomization procedure, see \code{\link{randPar}} 
or \code{\link{createParam}}.}
}
\description{
Get the randomization list coded in its groups.
}
\examples{
myPar <- bsdPar(10, 2)
M <- genSeq(myPar, 2)
getRandList(M)

}
