# Supplementary material for: Randomization in survival studies: An evaluation method that takes into account selection and chronological bias
Source: PLoS One. 2019 Jun 3;14(6):e0217946. doi: 10.1371/journal.pone.0217946 (PMC6546249; doi:10.1371/journal.pone.0217946)
Supplement: S3 File — Source code of the randomizeR package version 2.0. (GZ) [file pone.0217946.s003.gz › randomizeR/man/getbiasCS1.Rd]

% Generated by roxygen2: do not edit by hand
% Please edit documentation in R/doublyF.R
\name{getbiasCS1}
\alias{getbiasCS1}
\title{Biasing Policy for a Group of Favoured Treatments}
\usage{
getbiasCS1(R, K, pref)
}
\arguments{
\item{R}{randomization sequence, a integer vector with entries 1, \dots, K, of length N}

\item{K}{number of treatment groups, a single integer value}

\item{pref}{preferred groups for the guessing}
}
\value{
vector with the selection bias for each patient
}
\description{
Calculate vector with the selection bias for each patient
}
