# Supplementary material for: Randomization in survival studies: An evaluation method that takes into account selection and chronological bias
Source: PLoS One. 2019 Jun 3;14(6):e0217946. doi: 10.1371/journal.pone.0217946 (PMC6546249; doi:10.1371/journal.pone.0217946)
Supplement: S3 File — Source code of the randomizeR package version 2.0. (GZ) [file pone.0217946.s003.gz › randomizeR/man/hasAllGroups.Rd]

% Generated by roxygen2: do not edit by hand
% Please edit documentation in R/doublyF.R
\name{hasAllGroups}
\alias{hasAllGroups}
\title{Check function for occurance of all treatment groups in the sequence}
\usage{
hasAllGroups(seq, K)
}
\arguments{
\item{seq}{randomization sequence as inverted matrix}

\item{K}{number of treatment arms}
}
\value{
TRUE if all groups represented, FAlSE otherwise
}
\description{
checks wheather each group has its value comming up at least once in the sequence
}
