# Supplementary material for: Randomization in survival studies: An evaluation method that takes into account selection and chronological bias
Source: PLoS One. 2019 Jun 3;14(6):e0217946. doi: 10.1371/journal.pone.0217946 (PMC6546249; doi:10.1371/journal.pone.0217946)
Supplement: S3 File — Source code of the randomizeR package version 2.0. (GZ) [file pone.0217946.s003.gz › randomizeR/man/hatMatrix.Rd]

% Generated by roxygen2: do not edit by hand
% Please edit documentation in R/doublyF.R
\name{hatMatrix}
\alias{hatMatrix}
\title{Calculate hat matrix}
\usage{
hatMatrix(M)
}
\arguments{
\item{M}{Design Matrix representing the randomization sequence}
}
\value{
Hat matrix, i.e. \code{M * (M^T M)^{-1} M^T}
}
\description{
Calculate hat matrix
}
