# Supplementary material for: Randomization in survival studies: An evaluation method that takes into account selection and chronological bias
Source: PLoS One. 2019 Jun 3;14(6):e0217946. doi: 10.1371/journal.pone.0217946 (PMC6546249; doi:10.1371/journal.pone.0217946)
Supplement: S3 File — Source code of the randomizeR package version 2.0. (GZ) [file pone.0217946.s003.gz › randomizeR/man/lambda2.Rd]

% Generated by roxygen2: do not edit by hand
% Please edit documentation in R/doublyF.R
\name{lambda2}
\alias{lambda2}
\title{Calculate second non centrality parameter of the doubly non central F-distribution}
\usage{
lambda2(H, EY)
}
\arguments{
\item{H}{Hat Matrix}

\item{EY}{(Biased) expectation of the responses}
}
\value{
Second non centrality parameter, a single numeric value
}
\description{
Calculate second non centrality parameter of the doubly non central F-distribution
}
