# Supplementary material for: Randomization in survival studies: An evaluation method that takes into account selection and chronological bias
Source: PLoS One. 2019 Jun 3;14(6):e0217946. doi: 10.1371/journal.pone.0217946 (PMC6546249; doi:10.1371/journal.pone.0217946)
Supplement: S3 File — Source code of the randomizeR package version 2.0. (GZ) [file pone.0217946.s003.gz › randomizeR/man/logRankDecSim.Rd]

% Generated by roxygen2: do not edit by hand
% Please edit documentation in R/logRankDistribution.R
\name{logRankDecSim}
\alias{logRankDecSim}
\title{Simulation of the test decision of the log rank test}
\usage{
logRankDecSim(randSeq, bias, endp)
}
\arguments{
\item{randSeq}{object of the class randSeq.}

\item{bias}{object of the class bias.}

\item{endp}{object of the class endpoint.}
}
\value{
a simulated test decision for each randomization sequence.
}
\description{
Simualtes one test decision of the log rank test in the presence of bias.
}
