# Supplementary material for: Randomization in survival studies: An evaluation method that takes into account selection and chronological bias
Source: PLoS One. 2019 Jun 3;14(6):e0217946. doi: 10.1371/journal.pone.0217946 (PMC6546249; doi:10.1371/journal.pone.0217946)
Supplement: S3 File — Source code of the randomizeR package version 2.0. (GZ) [file pone.0217946.s003.gz › randomizeR/man/makeBiasedExpectation.Rd]

% Generated by roxygen2: do not edit by hand
% Please edit documentation in R/doublyF.R
\name{makeBiasedExpectation}
\alias{makeBiasedExpectation}
\title{Calculate Expectation vector}
\usage{
makeBiasedExpectation(R, mu, bias)
}
\arguments{
\item{R}{randomization sequence, an object of type randSeq}

\item{mu}{vector of length K containing the expectation values of groups 1, \dots, K}

\item{bias}{selection or chronological bias object, containing eta(or theta) and alpha}
}
\value{
vector of length N with the biased expectation for each patient.
}
\description{
Calculate Expectation vector
}
