# Supplementary material for: Randomization in survival studies: An evaluation method that takes into account selection and chronological bias
Source: PLoS One. 2019 Jun 3;14(6):e0217946. doi: 10.1371/journal.pone.0217946 (PMC6546249; doi:10.1371/journal.pone.0217946)
Supplement: S3 File — Source code of the randomizeR package version 2.0. (GZ) [file pone.0217946.s003.gz › randomizeR/man/makeDesignMatrix.Rd]

% Generated by roxygen2: do not edit by hand
% Please edit documentation in R/doublyF.R
\name{makeDesignMatrix}
\alias{makeDesignMatrix}
\title{Design Matrix}
\usage{
makeDesignMatrix(R)
}
\arguments{
\item{R}{randomization sequence, object of type randSeq}
}
\value{
\code{makeDesignMatrix} converts the randomization sequence \code{R} 
to its Matrix form. The resulting matrix has \code{K} columns, one for 
each treatment group, and \code{N} rows, one for each subject. If a subject \code{i}
is randomized to a certain treatment {j}, the entry of \code{(i,j)} of the
matrix will be one, and all other entries in this row will be zero.
}
\description{
Calculate Design Matrix from randomization sequence
}
