# Supplementary material for: Randomization in survival studies: An evaluation method that takes into account selection and chronological bias
Source: PLoS One. 2019 Jun 3;14(6):e0217946. doi: 10.1371/journal.pone.0217946 (PMC6546249; doi:10.1371/journal.pone.0217946)
Supplement: S3 File — Source code of the randomizeR package version 2.0. (GZ) [file pone.0217946.s003.gz › randomizeR/man/normEndp.Rd]

% Generated by roxygen2: do not edit by hand
% Please edit documentation in R/normEndp.R
\name{normEndp}
\alias{normEndp}
\title{Representation of normally distributed endpoints}
\usage{
normEndp(mu, sigma)
}
\arguments{
\item{mu}{vector of the expected responses of the treatment groups, should have
length \code{K} 
(i.e. one entry for each treatment group).}

\item{sigma}{vector of the standard deviations in each treatment group, 
should have length \code{K} (i.e. one entry for each treatment group).}
}
\description{
Represents normally distributed endpoints in clinical trials.
}
\details{
The \code{normEnd} function is a constructor function
for an S4 object of the class \code{normEnd} representing 
a normally distributed endpoint in a clinical trial.
In conjunction with the assess function, normal endpoints
admit the calculation of the exact type-I-error probability and power.
}
\seealso{
Compute exact or simulated type-I-error: \code{\link{assess}}.

Other endopoint types: \code{\link{expEndp}},
  \code{\link{survEndp}}
}
\concept{endopoint types}
