# Supplementary material for: Randomization in survival studies: An evaluation method that takes into account selection and chronological bias
Source: PLoS One. 2019 Jun 3;14(6):e0217946. doi: 10.1371/journal.pone.0217946 (PMC6546249; doi:10.1371/journal.pone.0217946)
Supplement: S3 File — Source code of the randomizeR package version 2.0. (GZ) [file pone.0217946.s003.gz › randomizeR/man/overview.Rd]

% Generated by roxygen2: do not edit by hand
% Please edit documentation in R/randomizeROverview.R
\name{overview}
\alias{overview}
\title{Overview over the parameters used in the \code{randomizeR} package}
\arguments{
\item{a}{nonnegative parameter which controls the degree of randomness: 
For decreasing \code{a} the allocations become deterministic, while for increasing
\code{a} the randomization procedure tends to complete randomization.}

\item{accrualTime}{duration of the accrual period in a survival study.}

\item{add}{integer representing the number of balls that are added to the
urn in each step.}

\item{alpha}{the significance level of the test in each simulation.}

\item{bc}{vector which contains the lengths \code{k_1,...,k_l} of each block. 
This means that the vector \code{bc} will have one entry for each block.}

\item{b}{numeric vector of length at most 2 specifying the weight(s) for the punishment of}

\item{cenRate}{exponential censoring rate in a survival study.}

\item{cenTime}{total duration of a survival study (maximum length of followup).}

\item{compr}{factor of compression for the sigmoid-time trend.}

\item{d}{effect size.}

\item{df}{degrees of freedom (i.a. \code{N-2}).}

\item{eta}{numeric specifying the magnitude of selection bias.}

\item{file}{A connection, or a character string naming the file to write to.}

\item{filledBlock}{\code{logical} whether the last block should be filled or not.}

\item{FTI}{final tolerated imbalance. This is the difference in number of
patients of groups A and B that is permitted at the end of a trial. Usually
this is set to zero.}

\item{groups}{character vector of labels for the different treatments.}

\item{ini}{integer representing the initial urn composition.}

\item{k}{length of the block to be permuted. \code{k} should be divisible by
the number of treatment arms.}

\item{K}{number of treatment groups (e.g. K=2 if we compare one experimental
against one control treatment).}

\item{lb}{lower bound for the starting value of the poisson distribution.}

\item{lambda}{vector of the exponential rate parameters in each treatment group.}

\item{lambda1}{the first non-centrality parameter of the doubly noncentral t-distribution.}

\item{lambda2}{the second non-centrality parameter of the doubly noncentral t-distribution.}

\item{method}{method that is used to generate the (random) allocation
sequence. It can take values \code{PBR}, \code{RAR}, \code{HAD}, \code{PWR},
\code{EBC}, \code{BSD}, \code{CR}, \code{TBD}, \code{UD}, and \code{MP}.}

\item{mti}{maximum tolerated imbalance in patient numbers during the trial.}

\item{mu}{vector of the expected responses of the treatment groups, should have
length \code{K} 
(i.e. one entry for each treatment group).}

\item{N}{integer for the total sample size of the trial.}

\item{name}{name of a variable.}

\item{obj}{object specifying the randomization procedure, see \code{\link{randPar}} 
or \code{\link{createParam}}.}

\item{object}{any R object.}

\item{p}{success probability of the biased coin (e.g. in Efron's Biased Coin
Design).}

\item{pr}{vector with patient responses, i.e. each patients resulting value
after the treatment.}

\item{q}{"cut-off" value in \code{[0.5,1]}. This is the ratio of patients up 
from which the experimenter imposes selection bias on the data.}

\item{r}{numeric indicating the number of random sequences to be generated at
random, or missing.}

\item{ratio}{vector of length \code{K}. The total sample number \code{N} and
all used block lengths (\code{bc}) have to be divisible by \code{sum(ratio)}.}

\item{rb}{block lengths of the blocks that can be selected equiprobable at random.}

\item{rho}{nonnegative parameter which my be adjusted according to how strongly it is 
desired to balance the experiment. If \code{rho = 1}, we have Wei's urn design with
\code{alpha = 0}. If \code{rho = 0}, we have complete randomization.}

\item{rsob}{randomization sequence (of one block).}

\item{rs}{randomization sequence (of all blocks).}

\item{S}{matrix for the computation of the probabilities in the maximal
procedure.}

\item{saltus}{integer or \code{missing} specifying the patient index (i.e. position)
of the step in case of step time trend.}

\item{seed}{a single value, interpreted as an integer, that specifies the seed 
for the random number generation.}

\item{sigma}{vector of the standard deviations in each treatment group, 
should have length \code{K} (i.e. one entry for each treatment group).}

\item{SLs}{numeric vector of length at most 2 specifying the lower and/or upper 
specified border.}

\item{theta}{factor of the time trend for further details see \code{type}.}

\item{type}{character vector indicating which biasing strategy the
experimenter is using (selection bias) and which other bias is present in the
clinical trial (e.g. time trend). All biases included in the vector are
combined (i.e. added up) to form the total bias. Possible values are
\code{"none"} (if no bias occurs), \code{"CS"} (resp. \code{"DS"}) (if the
experimenter uses the convergence (resp. divergence) strategy to invoke
selection bias), \code{LinT} for linear time trend, \code{LogT} for
log-linear time trend, \code{StepT} for step time trend, \code{SigT} for
sigmoid time trend, \code{PWR} for knowledge of all up to the first
observation in each block, \code{MTI} the next observation after reaching the
maximal tolerated imbalance is reached will be known to the physican.}

\item{TV}{numeric specifying the optimal desired value called the target value.}

\item{ub}{upper bound for the last value of the poisson distribution.}

\item{varEq}{\code{logical} parameter for the t.test: Shall the variances be treated 
as equal (TRUE= t.test) or different (FALSE= Welch.test).}

\item{x}{a variable \code{x}.}
}
\description{
This list of parameters yields a comprehensive overview of the parameters
used in the \code{randomizeR} package.
}
