# Supplementary material for: Randomization in survival studies: An evaluation method that takes into account selection and chronological bias
Source: PLoS One. 2019 Jun 3;14(6):e0217946. doi: 10.1371/journal.pone.0217946 (PMC6546249; doi:10.1371/journal.pone.0217946)
Supplement: S3 File — Source code of the randomizeR package version 2.0. (GZ) [file pone.0217946.s003.gz › randomizeR/man/plotSeq.Rd]

% Generated by roxygen2: do not edit by hand
% Please edit documentation in R/randSeq.R
\name{plotSeq}
\alias{plotSeq}
\title{Sequence plotting}
\usage{
plotSeq(sequences, plotAllSeq = FALSE, emph = NA, rs = NA)
}
\arguments{
\item{sequences}{object of type randSeq}

\item{plotAllSeq}{logical. If \code{plotAllSeq=TRUE}, the complete set of 
randomization sequences will be plotted in light gray.}

\item{emph}{integer indicating which sequence should be highlighted in blue.}

\item{rs}{vector of a randomization sequence that should be highlighted.}
}
\description{
Plot all randomization sequences of a randSeq object
}
