# Supplementary material for: Randomization in survival studies: An evaluation method that takes into account selection and chronological bias
Source: PLoS One. 2019 Jun 3;14(6):e0217946. doi: 10.1371/journal.pone.0217946 (PMC6546249; doi:10.1371/journal.pone.0217946)
Supplement: S3 File — Source code of the randomizeR package version 2.0. (GZ) [file pone.0217946.s003.gz › randomizeR/man/randPar.Rd]

% Generated by roxygen2: do not edit by hand
% Please edit documentation in R/randPar.R
\name{randPar}
\alias{randPar}
\title{Settings for randomization procedures}
\description{
Randomization procedures in randomizeR are represented by objects that inherit 
from \code{randPar}. The representation can then be used in order to
generate randomization sequences. In order generate a representation of a 
randomization procedure, call \code{\link{createParam}} or one of the following
functions.
}
\section{Supported randomization procedures}{
 
\itemize{
  \item Complete Randomization (\code{\link{crPar}})
  \item Random Allocation Rule (\code{\link{rarPar}})
  \item Permuted Block Randomization (\code{\link{pbrPar}})
  \item Permuted Block Randomization with random block length (\code{\link{rpbrPar}})
  \item Truncated Binomial Design (\code{\link{tbdPar}})
  \item Truncated Binomial Design with random block length (\code{\link{rtbdPar}})
  \item Efron's Biased Coin Design (\code{\link{ebcPar}})
  \item Big Stick Design (\code{\link{bsdPar}})
  \item Maximal Procedure (\code{\link{mpPar}})
  \item Wei's Urn Design (\code{\link{udPar}})
  \item Chen's Design (\code{\link{chenPar}})
  \item Generalized Biased Coin Design (\code{\link{gbcdPar}})
  \item Accelerated Biased Coin Design (\code{\link{abcdPar}})
  \item Bayesian Biased Coin Design (\code{\link{bbcdPar}})
  \item Hadamard Randomization (\code{\link{hadaPar}})
}
}

\seealso{
Generate randomization sequences \code{\link{genSeq}}.
Calculate the the complete set of randomization sequences of a randomization 
procedure.
\code{\link{getAllSeq}}.
}
