# Supplementary material for: Randomization in survival studies: An evaluation method that takes into account selection and chronological bias
Source: PLoS One. 2019 Jun 3;14(6):e0217946. doi: 10.1371/journal.pone.0217946 (PMC6546249; doi:10.1371/journal.pone.0217946)
Supplement: S3 File — Source code of the randomizeR package version 2.0. (GZ) [file pone.0217946.s003.gz › randomizeR/man/randSeq-class.Rd]

% Generated by roxygen2: do not edit by hand
% Please edit documentation in R/randSeq.R
\docType{class}
\name{randSeq-class}
\alias{randSeq-class}
\title{An S4 Class for the representation of  randomization sequences}
\description{
This set of classes provides functionality of storing randomization
sequences of different randomization procedures along with the parameters 
representing the design.
}
\section{Slots}{

\describe{
\item{\code{N}}{total number of patients included in the trial}

\item{\code{M}}{matrix containing randomization sequences of length \code{N} in its
rows.}

\item{\code{K}}{number of treatment groups}

\item{\code{groups}}{character string of length K defining the names of the treatment groups}
}}
