# Supplementary material for: Randomization in survival studies: An evaluation method that takes into account selection and chronological bias
Source: PLoS One. 2019 Jun 3;14(6):e0217946. doi: 10.1371/journal.pone.0217946 (PMC6546249; doi:10.1371/journal.pone.0217946)
Supplement: S3 File — Source code of the randomizeR package version 2.0. (GZ) [file pone.0217946.s003.gz › randomizeR/man/randomizeR-package.Rd]

% Generated by roxygen2: do not edit by hand
% Please edit documentation in R/randomizeRPackage.R
\docType{package}
\name{randomizeR-package}
\alias{randomizeR-package}
\alias{randomizeR}
\title{Randomization for Clinical Trials}
\description{
This tool enables the user to choose a randomization procedure based on 
sound scientific criteria. It comprises the generation of randomization 
sequences as well the assessment of randomization procedures based on 
carefully selected criteria. Furthermore, randomizeR provides a function for 
the comparison of randomization procedures.
}
\section{Acknowledgement}{

This research is embedded in the 
\href{http://www.ideal.rwth-aachen.de/}{IDeAl project}, which has received 
funding from the European Union's Seventh Framework Programme for 
research, technological development and demonstration under Grant Agreement 
no 602552.
}

\references{
W. F. Rosenberger and J. M. Lachin (2002) \emph{Randomization in Clinical Trials}. 
Wiley.

D. Uschner, D. Schindler, N. Heussen and R.-D. Hilgers (2016) \emph{randomizeR:
An R package for the Assessment and Implementation of Randomization in Clinical 
Trials}. Submitted to the Journal of Statistical Software.

D. Schindler (2016) \emph{Assessment of Randomization Procedures in the Presence of 
Selection and Chronological Bias}. PhD Thesis.
}
\seealso{
For functionality for randomization procedures, see \code{\link{randPar}} and
\code{\link{genSeq}}.
For the criteria for the assessment of randomization procedures, see
\code{\link{issues}}. 
For the assessment and comparison of randomization procedures, see 
\code{\link{assess}} and \code{\link{compare}}.
}
\author{
David Schindler \email{dschindler@ukaachen.de}, Diane Uschner \email{duschner@ukaachen.de}, Ralf-Dieter Hilgers, Nicole Heussen
}
