# Supplementary material for: Randomization in survival studies: An evaluation method that takes into account selection and chronological bias
Source: PLoS One. 2019 Jun 3;14(6):e0217946. doi: 10.1371/journal.pone.0217946 (PMC6546249; doi:10.1371/journal.pone.0217946)
Supplement: S3 File — Source code of the randomizeR package version 2.0. (GZ) [file pone.0217946.s003.gz › randomizeR/man/rarPar.Rd]

% Generated by roxygen2: do not edit by hand
% Please edit documentation in R/rarPar.R
\name{rarPar}
\alias{rarPar}
\title{Representing Random Allocation Rule}
\usage{
rarPar(N, K = 2, ratio = rep(1, K), groups = LETTERS[1:K])
}
\arguments{
\item{N}{integer for the total sample size of the trial.}

\item{K}{number of treatment groups (e.g. K=2 if we compare one experimental
against one control treatment).}

\item{ratio}{vector of length \code{K}. The total sample number \code{N} and
all used block lengths (\code{bc}) have to be divisible by \code{sum(ratio)}.}

\item{groups}{character vector of labels for the different treatments.}
}
\value{
\code{S4} object of the class \code{rarPar}.
}
\description{
Represents the randomization procedure Random Allocation Rule.
}
\details{
Fix a total sample size \code{N} the number of treatment groups \code{K},
and the vector of the \code{ratio}. Afterwards, all patients are assigned
according to the ratio to the corresponding treatment groups.
All randomization sequences are equiprobable.
}
\references{
W. F. Rosenberger and J. M. Lachin (2002) \emph{Randomization in Clinical Trials}.
Wiley.
}
\seealso{
Other randomization procedures: \code{\link{abcdPar}},
  \code{\link{bbcdPar}}, \code{\link{bsdPar}},
  \code{\link{chenPar}}, \code{\link{crPar}},
  \code{\link{createParam}}, \code{\link{ebcPar}},
  \code{\link{gbcdPar}}, \code{\link{hadaPar}},
  \code{\link{mpPar}}, \code{\link{pbrPar}},
  \code{\link{rpbrPar}}, \code{\link{rtbdPar}},
  \code{\link{tbdPar}}, \code{\link{udPar}}
}
\concept{randomization procedures}
