# Supplementary material for: Randomization in survival studies: An evaluation method that takes into account selection and chronological bias
Source: PLoS One. 2019 Jun 3;14(6):e0217946. doi: 10.1371/journal.pone.0217946 (PMC6546249; doi:10.1371/journal.pone.0217946)
Supplement: S3 File — Source code of the randomizeR package version 2.0. (GZ) [file pone.0217946.s003.gz › randomizeR/man/saveAssess.Rd]

% Generated by roxygen2: do not edit by hand
% Please edit documentation in R/saveAssess.R
\name{saveAssess}
\alias{saveAssess}
\title{Saving an assess object}
\usage{
saveAssess(obj, file = "assessObject.csv")
}
\arguments{
\item{obj}{object of class assessmentment, e.g. the output of the \code{\link{assess}} function.}

\item{file}{A connection, or a character string naming the file to write to.}
}
\value{
Creates a \code{.csv} data in the home folder.
}
\description{
Saves the full information of an \code{assess} object in a \code{.csv} data
sheet.
}
\seealso{
Other saving functions: \code{\link{saveRand}}
}
\concept{saving functions}
