# Supplementary material for: Randomization in survival studies: An evaluation method that takes into account selection and chronological bias
Source: PLoS One. 2019 Jun 3;14(6):e0217946. doi: 10.1371/journal.pone.0217946 (PMC6546249; doi:10.1371/journal.pone.0217946)
Supplement: S3 File — Source code of the randomizeR package version 2.0. (GZ) [file pone.0217946.s003.gz › randomizeR/man/setPower.Rd]

% Generated by roxygen2: do not edit by hand
% Please edit documentation in R/power.R
\name{setPower}
\alias{setPower}
\title{Representing the power}
\usage{
setPower(d, method, alpha = 0.05)
}
\arguments{
\item{d}{effect size.}

\item{method}{character string, should be one of \code{"sim"} or \code{"exact"}, see Description.}

\item{alpha}{significance level.}
}
\value{
\code{S4} object of class \code{power}, a formal representation of the
issue of power in a clinical trial.
}
\description{
Represents the expected power of the individual randomization sequences.
}
\details{
The attained power of an individual randomization sequence can be an issue
in the design of a clinical trial. The power of a randomization sequence is
computed depending on the effect size \code{d} and the difference in 
group sizes. 

If \code{method="sim"}, the object represents the simulated power of an
individual randomization sequence. When calling \code{assess} for a 
\code{power} object with \code{method="sim"}, one test decision is computed
for each randomization sequence of \code{randSeq}. The power is the 
proportion of falsely (correctly) rejected null hypotheses.

If \code{method="exact"}, the object represents the exact power of an 
individual randomization sequence. When calling \code{assess} for a 
\code{power} object with \code{method="exact"}, the exact \emph{p}-value
of each randomization sequence is computed. So far, this is only supported
for normal endpoints. Then the power is the sum of the corresponding 
quantiles of the noncentral t-distribution.
}
\seealso{
Other issues: \code{\link{chronBias}},
  \code{\link{combineBias}}, \code{\link{corGuess}},
  \code{\link{imbal}}, \code{\link{issue}},
  \code{\link{selBias}}
}
\concept{issues}
