# Supplementary material for: Randomization in survival studies: An evaluation method that takes into account selection and chronological bias
Source: PLoS One. 2019 Jun 3;14(6):e0217946. doi: 10.1371/journal.pone.0217946 (PMC6546249; doi:10.1371/journal.pone.0217946)
Supplement: S3 File — Source code of the randomizeR package version 2.0. (GZ) [file pone.0217946.s003.gz › randomizeR/man/survEndp.Rd]

% Generated by roxygen2: do not edit by hand
% Please edit documentation in R/survEndp.R
\name{survEndp}
\alias{survEndp}
\title{Representation of survival endpoints}
\usage{
survEndp(cenRate, accrualTime, cenTime)
}
\arguments{
\item{cenRate}{exponential censoring rate in a survival study.}

\item{accrualTime}{duration of the accrual period in a survival study.}

\item{cenTime}{total duration of a survival study (maximum length of followup).}
}
\description{
Represents survival endpoints in clinical trials.
}
\details{
The \code{survEnd} function is a constructor function
for an S4 object of the class \code{survEnd} representing 
a survival endpoint in a clinical trial.
}
\seealso{
Other endopoint types: \code{\link{expEndp}},
  \code{\link{normEndp}}
}
\concept{endopoint types}
