# Supplementary material for: Randomization in survival studies: An evaluation method that takes into account selection and chronological bias
Source: PLoS One. 2019 Jun 3;14(6):e0217946. doi: 10.1371/journal.pone.0217946 (PMC6546249; doi:10.1371/journal.pone.0217946)
Supplement: S3 File — Source code of the randomizeR package version 2.0. (GZ) [file pone.0217946.s003.gz › randomizeR/man/tbdPar.Rd]

% Generated by roxygen2: do not edit by hand
% Please edit documentation in R/tbdPar.R
\name{tbdPar}
\alias{tbdPar}
\title{Representing Truncated Binomal Design}
\usage{
tbdPar(bc = N, groups = LETTERS[1:2])
}
\arguments{
\item{bc}{vector which contains the lengths \code{k_1,...,k_l} of each block. 
This means that the vector \code{bc} will have one entry for each block.}

\item{groups}{character vector of labels for the different treatments.}
}
\value{
S4 object of the class \code{tbdPar}.
}
\description{
Represents the Truncated Binomial Design.
}
\details{
A fair toin is tossed until half of the patients have been assigned to one of
the treatment arms. Afterwards, the randomization list is filled with the
other treatment.
}
\references{
W. F. Rosenberger and J. M. Lachin (2002) \emph{Randomization in Clinical Trials}.
Wiley.
}
\seealso{
Other randomization procedures: \code{\link{abcdPar}},
  \code{\link{bbcdPar}}, \code{\link{bsdPar}},
  \code{\link{chenPar}}, \code{\link{crPar}},
  \code{\link{createParam}}, \code{\link{ebcPar}},
  \code{\link{gbcdPar}}, \code{\link{hadaPar}},
  \code{\link{mpPar}}, \code{\link{pbrPar}},
  \code{\link{rarPar}}, \code{\link{rpbrPar}},
  \code{\link{rtbdPar}}, \code{\link{udPar}}
}
\concept{randomization procedures}
