# Supplementary material for: Randomization in survival studies: An evaluation method that takes into account selection and chronological bias
Source: PLoS One. 2019 Jun 3;14(6):e0217946. doi: 10.1371/journal.pone.0217946 (PMC6546249; doi:10.1371/journal.pone.0217946)
Supplement: S3 File — Source code of the randomizeR package version 2.0. (GZ) [file pone.0217946.s003.gz › randomizeR/tests/testthat/execute_testsOnlyOnce.R]

# Source file that executes the tests that have to run only once
require(testthat)
require(randomizeR)
# path <- "U:/IDeAl/IDeAlGrit/randomizeR/randomizeR/tests/testthat/OnlyOnce/"
# path <- "D:\\David_lokal\\Github\\Rpackage\\randomizeR\\randomizeR\\tests\\testthat\\OnlyOnce\\"
# path <- "C:/Users/duschner/package/randomizeR/randomizeR/tests/testthat/"
setwd(path)

liste <- Sys.glob("./OnlyOnce/*.R")
for(i in liste) {
  test_file(path = i)
}
